# Supplementary material for: MBNL1 alternative splicing isoforms play opposing roles in cancer
Source: Life Sci Alliance. 2018 Sep 7;1(5):e201800157. doi: 10.26508/lsa.201800157 (PMC6238595; doi:10.26508/lsa.201800157)
Supplement: Supplementary file 1 [file LSA-2018-00157_TableS1.xlsx]

## Sheet: Read Me
All the data of the differential PSI of single exons are obtained subtracting to the average PSI of all the Tumor Samples the average PSI of all the Normal tissue Samples (not matched).
The nomenclature of the exon is the one used by SpliceSeq software:
Ryan MC, Cleland J, Kim RG, Wong WC, Weinstein JN. 2012. SpliceSeq: A resource for analysis and visualization of RNA-Seq data on alternative splicing and its functional impacts. Bioinformatics 28: 2385–2387.

## Sheet: PRAD
	Event	deltaPSI
225433	MBNL1_67324_ES_8	0.2024
206176	MBNL2_26141_ES_9:10	0.17335
225426	MBNL1_67315_ES_10:11	0.15175
225427	MBNL1_67316_ES_11	0.1266
206177	MBNL2_26144_ES_7	0.1078
196878	SRSF11_3382_ES_5:6.1:6.2	0.09395
216774	U2AF1L4_49276_ES_3.2	0.09365
224298	RBM6_64948_ES_3.1:3.2:4:5:6	0.0874
219060	TIA1_53873_ES_8	0.0872
233742	TNFRSF11B_84998_ES_3	0.0845
225428	MBNL1_67318_ES_10	0.0826
236942	MATR3_96940_ES_7.2:8	0.08175
219061	TIA1_53874_ES_6	0.0812
204295	PCBP2_22052_ES_15	0.0791
214561	ENOSF1_44467_ES_15:16	0.074
216770	U2AF1L4_49270_ES_8	0.0731
236902	RBM39_95934_ES_5	0.0673
224290	RBM6_64939_ES_3.1:3.2	0.0667
230898	TRA2A_78975_ES_2	0.06615
216773	U2AF1L4_49275_ES_3.1:3.2	0.066
209427	SNRPA1_32758_ES_6	0.0643
226607	HNRNPDL_69705_ES_8	0.05975
219062	TIA1_53875_ES_5:6	0.0577
224308	RBM5_64959_ES_6.3	0.0574
196880	SRSF11_3386_ES_5	0.0475
204294	PCBP2_22051_ES_15	0.045
204299	PCBP2_22057_ES_12	0.0442
216754	RBM42_49227_ES_5:6.1	0.0425
207003	SAMD4A_27599_ES_4	0.0421
231963	SRPK2_81284_ES_20	0.0419
222728	SF3A1_61730_ES_2:3.1:4.2:5:6:7:8:9:10.1	0.0419
221558	PABPC1L_59498_ES_12	0.038
196881	SRSF11_3387_ES_5:6.1:6.2:6.3:6.4	0.03425
232233	CNOT4_81887_ES_13	0.03415
237210	HNRNPA1_212645_ES_3:4:5:6.1:6.2:7.1:7.2:9.1:9.2:10:11.2	0.03365
224301	RBM6_64951_ES_3.1:3.2:4:5	0.0336
237207	HNRNPA1_212642_ES_3:4:5:6.1:9.2:10:11.1:11.2	0.03085
196290	PABPC4_1893_ES_11	0.0304
225425	MBNL1_67311_ES_11	0.0292
201942	RBM4_17096_ES_4.1	0.02785
233512	ESRP1_84567_ES_14:15	0.02645
221528	SRSF6_59434_ES_3	0.02605
219877	RBMS1_55728_ES_13	0.0249
207002	SAMD4A_27598_ES_13	0.0246
221312	RALY_59017_ES_5	0.0246
207564	ZC3H14_28721_ES_12	0.0244
236859	SRSF1_94623_ES_3.3	0.0241
199959	PPRC1_12938_ES_8:9	0.02405
221765	RBM38_59898_ES_4	0.0228
195817	HNRNPR_1049_ES_2.2	0.0226
207567	ZC3H14_28724_ES_12:13:14.1	0.0214
204298	PCBP2_22056_ES_13	0.021
201948	RBM14-RBM4_17102_ES_2:3.1	0.0209
196036	SRSF4_1424_ES_6	0.0204
212038	TNFSF12_38968_ES_6	0.0203
201236	CELF1_15768_ES_3:4	0.0193
206115	HNRNPA1L2_26005_ES_4	0.01925
237308	HNRNPA2B1_318763_ES_7:8	0.01915
219063	TIA1_53876_ES_5	0.0184
232548	RBM33_82440_ES_6	0.0181
201708	SF1_16684_ES_4	0.0175
196292	PABPC4_1895_ES_11	0.0172
197238	RBM15_4103_ES_2	0.01715
236987	RBM10_98324_ES_6	0.017
229086	HNRNPAB_74844_ES_6	0.01655
236964	SRPK2_97698_ES_19	0.0165
233513	ESRP1_84568_ES_14	0.01635
236969	ESRP1_97999_ES_15	0.0163
214562	ENOSF1_44468_ES_6:7	0.0159
237370	HNRNPA1_485363_ES_3:4:5:6.1:6.2:10:11.1:11.2	0.0154
201710	SF1_16687_ES_1.3	0.01525
206494	RBM23_26653_ES_4	0.01465
195816	HNRNPR_1048_ES_2.1:2.2	0.01445
215320	DAZAP1_46477_ES_8	0.0139
236517	FMR1_90273_ES_15	0.0139
195559	TARDBP_635_ES_3	0.0138
224300	RBM6_64950_ES_4:5:6	0.0137
201706	SF1_16682_ES_14.1	0.0128
204292	PCBP2_22049_ES_15:16.1	0.0127
217589	SNRNP70_50886_ES_8.1:8.2:8.3	0.0126
235854	RBM10_88906_ES_4	0.0123
225768	TRA2B_68038_ES_3	0.01225
206445	HNRNPC_26558_ES_2.4	0.01195
195814	HNRNPR_1046_ES_5	0.01185
234661	HNRNPK_86714_ES_9	0.0118
228783	RBM22_74108_ES_3.2:4	0.0117
236518	FMR1_90274_ES_13	0.0111
196037	SRSF4_1425_ES_2:3:4	0.01105
206495	RBM23_26654_ES_3:4	0.0108
224289	RBM6_64938_ES_6	0.0107
229117	HNRNPH1_74908_ES_2	0.0105
210744	FUS_36247_ES_7	0.01045
215219	PTBP1_46318_ES_9.2	0.0101
212042	TNFSF13_38974_ES_4.1:4.2	0.01
226602	HNRNPD_69700_ES_7	0.00875
204297	PCBP2_22055_ES_12:13	0.008
229563	SRPK1_75936_ES_3	0.00715
224302	RBM6_64952_ES_3.2:4:5	0.00655
207565	ZC3H14_28722_ES_12:13:14.1:14.2	0.0062
216753	RBM42_49226_ES_5	0.0058
230899	TRA2A_78976_ES_2:3.1:3.2	0.0056
224303	RBM6_64953_ES_4:5	0.0056
236903	RBM39_95936_ES_4:5	0.00555
214568	ENOSF1_44475_ES_3	0.0055
206493	RBM23_26652_ES_6	0.0054
229087	HNRNPAB_74845_ES_5.3:6	0.00535
196291	PABPC4_1894_ES_10.2:11	0.0053
229116	HNRNPH1_74907_ES_5	0.00515
214560	ENOSF1_44465_ES_14	0.00505
206496	RBM23_26655_ES_3	0.00495
216772	U2AF1L4_49272_ES_4	0.0049
236970	ESRP1_98000_ES_14	0.0047
215322	DAZAP1_46479_ES_2	0.00465
215678	HNRNPM_47237_ES_3	0.00465
233511	ESRP1_84566_ES_15	0.00425
225384	TM4SF1_67225_ES_2.3	0.00395
205205	SART3_24219_ES_7	0.0036
237212	HNRNPA1_212647_ES_3:4:5:6.1:9.2:10:11.2	0.0036
226608	HNRNPDL_69706_ES_6	0.0036
207569	ZC3H14_28726_ES_12	0.0035
207562	ZC3H14_28716_ES_13:14.1:14.2	0.00325
204296	PCBP2_22053_ES_13	0.0029
218706	SRSF7_53274_ES_7	0.0029
222654	EWSR1_61585_ES_7	0.00275
219092	ZNF638_53930_ES_23	0.0026
215676	HNRNPM_47235_ES_11	0.0025
212043	TNFSF13_38975_ES_3:4.1	0.0023
204300	PCBP2_22058_ES_12	0.00215
237371	HNRNPA1_485364_ES_3:4:5:6.1:6.2:10:11.2	0.0021
237213	PCBP2_213888_ES_6	0.00195
237251	HNRNPA1_264681_ES_3:4:5:6.1:6.2:8:9.1:9.2:10:11.1:11.2	0.0018
222727	SF3A1_61729_ES_2:3.1:3.2:4.1:4.2:5:6:7:8:9:10.1	0.00175
206806	SRP54_27180_ES_4.2:5:6:7.1	0.00155
200144	TIAL1_13268_ES_6	0.00155
217122	SNRPA_50001_ES_3	0.00145
221427	RBM39_59237_ES_20	0.0013
224299	RBM6_64949_ES_3.2:4:5:6	0.00125
234662	HNRNPK_86715_ES_7	0.00125
199042	CELF2_10745_ES_8	0.0012
230010	SYNCRIP_76935_ES_2	0.00085
205500	SRSF9_24757_ES_3	0.00055
221430	RBM39_59241_ES_11	0.0003
237252	HNRNPA1_264682_ES_3:4:5:6.1:6.2:8:9.1:9.2:10:11.2	0.0002
196883	SRSF11_3389_ES_5:6.1:6.3:6.4	0.00015
226605	HNRNPD_69703_ES_2	0.00015
201514	TUT1_16355_ES_3	0.0001
195265	TNFRSF18_36_ES_4.1:4.2:5.1	0
195557	TARDBP_633_ES_3:4	0
195558	TARDBP_634_ES_4	0
196035	SRSF4_1422_ES_8:9	0
196884	SRSF11_3390_ES_6.1:6.3:6.4	0
196889	SRSF11_3395_ES_6.1:6.3	0
199041	CELF2_10740_ES_15	0
199043	CELF2_10746_ES_5	0
199494	HNRNPH3_11929_ES_3:4.1:4.2	0
199495	HNRNPH3_11931_ES_3:4.1	0
201944	RBM4_17098_ES_3.2	0
201947	RBM14-RBM4_17101_ES_2	0
201953	RBM4B_17110_ES_4	0
201954	RBM4B_17111_ES_3	0
202425	RSF1_17968_ES_3	0
202853	RBM7_18826_ES_2	0
202854	RBM7_18827_ES_2:3.1:3.2	0
203324	TNFRSF1A_19830_ES_3.2:4.1	0
203325	TNFRSF1A_19831_ES_3.1:3.2	0
203326	TNFRSF1A_19832_ES_3.1:3.2:4.1	0
203327	TNFRSF1A_19835_ES_2	0
204359	HNRNPA1_22148_ES_6.2:6.3:7.2:8:9.1	0
204361	HNRNPA1_22150_ES_6.2:6.3:7.2:9.1	0
205203	SART3_24217_ES_10	0
206179	MBNL2_26146_ES_5:6.1:6.2:6.3:7	0
206180	MBNL2_26148_ES_5:6.1:6.2:6.3	0
206424	HNRNPC_26537_ES_8.1:8.2	0
206425	HNRNPC_26538_ES_8.2	0
206427	HNRNPC_26540_ES_6.2:6.3:7.1	0
206430	HNRNPC_26543_ES_3.3:4.1:4.2	0
206431	HNRNPC_26544_ES_3.3:4.1	0
206434	HNRNPC_26547_ES_2.6	0
206440	HNRNPC_26553_ES_2.2:2.3:2.4:2.6	0
206441	HNRNPC_26554_ES_2.2:2.4:2.6	0
206442	HNRNPC_26555_ES_2.4:2.6	0
206497	RBM23_26657_ES_2:3	0
206807	SRP54_27181_ES_4.1:4.2	0
207318	RBM25_28258_ES_6	0
207319	RBM25_28259_ES_2	0
207570	ZC3H14_28727_ES_5	0
207571	ZC3H14_28729_ES_4	0
209233	TM6SF1_32250_ES_8	0
209234	TM6SF1_32251_ES_6.2:7:8	0
209235	TM6SF1_32258_ES_5.2:5.3:6.2:7:8	0
209762	TNFRSF12A_33348_ES_3.2	0
212044	TNFSF13_38976_ES_2.2:3	0
213504	SRSF1_42633_ES_2.2:3.1:3.2:3.3:3.4	0
213505	SRSF1_42634_ES_2.2:3.1:3.3:3.4	0
213506	SRSF1_42636_ES_2.2:3.1:3.3	0
214563	ENOSF1_44469_ES_7	0
214565	ENOSF1_44471_ES_6:7:8	0
214566	ENOSF1_44472_ES_7:8	0
215098	TNFRSF11A_45701_ES_7:8:9	0
215220	PTBP1_46319_ES_3:4:5:6:7:8:9.1:9.2:10	0
215221	PTBP1_46321_ES_3:4:5:6:7:8:10	0
216074	ASF1B_47963_ES_3.1:3.2	0
216075	ASF1B_47965_ES_2	0
216750	RBM42_49222_ES_9.1:9.2	0
216756	RBM42_49229_ES_4:5:6.1	0
216757	RBM42_49231_ES_4	0
216758	RBM42_49232_ES_3.2:4:5:6.1:6.2:6.3:7:8:9.1	0
216759	RBM42_49233_ES_3.2:4:6.1:6.2:6.3:7:8:9.1	0
216760	RBM42_49234_ES_3.2:4:6.2:6.3:7:8:9.1	0
217139	HNRNPUL1_50037_ES_8:9	0
218698	HNRNPLL_53261_ES_5.2:6.1	0
218699	HNRNPLL_53263_ES_4.2:5.2	0
219058	TIA1_53871_ES_13:14.1:14.2	0
219059	TIA1_53872_ES_13:14.2	0
221429	RBM39_59239_ES_11:12.1	0
221431	RBM39_59245_ES_7:9	0
221433	RBM39_59247_ES_7	0
221435	RBM39_59249_ES_5	0
221557	PABPC1L_59497_ES_14	0
221764	RBM38_59896_ES_5	0
222650	EWSR1_61581_ES_9.2:11.1:11.2:12:13.1	0
222651	EWSR1_61582_ES_9.2:11.2:12:13.1	0
222652	EWSR1_61583_ES_9.1:9.2:11.1:11.2	0
222653	EWSR1_61584_ES_9.1:9.2:11.2	0
222655	EWSR1_61586_ES_5	0
222725	SF3A1_61727_ES_3.1:3.2:4.1:4.2	0
222726	SF3A1_61728_ES_3.1:4.2	0
222872	RBFOX2_61987_ES_6	0
224292	RBM6_64941_ES_3.1:3.2:4:5:6:7	0
224293	RBM6_64942_ES_3.2:4:5:6:7	0
224294	RBM6_64943_ES_4:5:6:7	0
224295	RBM6_64944_ES_3.1:3.2:4:5:7	0
224296	RBM6_64945_ES_3.2:4:5:7	0
224297	RBM6_64947_ES_7	0
224310	RBM5_64961_ES_4	0
225429	MBNL1_67320_ES_8:9:10	0
225430	MBNL1_67321_ES_9:10	0
225431	MBNL1_67322_ES_8:9	0
225432	MBNL1_67323_ES_9	0
225434	MBNL1_67325_ES_6	0
225623	FXR1_67747_ES_2:5:6	0
225624	FXR1_67748_ES_5:6	0
225625	FXR1_67750_ES_2:5	0
225626	FXR1_67751_ES_5	0
225628	FXR1_67755_ES_7:8:9:10:11:12:13:14:15	0
226313	RBM47_69093_ES_3.2:6:7.1	0
226603	HNRNPD_69701_ES_2:3	0
226604	HNRNPD_69702_ES_3	0
228541	MATR3_73580_ES_20	0
228543	MATR3_73582_ES_8:9	0
228544	MATR3_73590_ES_3	0
228753	CSF1R_74059_ES_15	0
228754	CSF1R_74060_ES_7	0
228823	G3BP1_74191_ES_7	0
228824	G3BP1_74193_ES_4	0
229089	HNRNPAB_74847_ES_5.2:5.3:6	0
230591	QKI_78413_ES_4	0
232115	RBM28_81665_ES_2:3:4:5	0
232815	TNFRSF10B_83060_ES_2	0
233869	KHDRBS3_85274_ES_4:5:6:7	0
234054	HSF1_85558_ES_12	0
236496	RBMX_90223_ES_4	0
236497	RBMX_90224_ES_4:5	0
236499	RBMX_90228_ES_2:3.2	0
236515	FMR1_90271_ES_15:16.1:16.2	0
236516	FMR1_90272_ES_15:16.2	0
236520	FMR1_90277_ES_10.1	0
237112	HNRNPA1_120410_ES_6.3:7.2	0
237205	HNRNPA1_212639_ES_3:4:5:6.1:6.2:6.3:7.2:8:9.1:9.2:10:11.1:11.2	0
237206	HNRNPA1_212641_ES_3:4:5:6.1:6.2:6.3:7.2:9.1:9.2:10:11.1:11.2	0
237208	HNRNPA1_212643_ES_3:4:5:6.1:6.2:7.1:7.2:8:9.1:9.2:10:11.2	0
237209	HNRNPA1_212644_ES_3:4:5:6.1:6.2:6.3:7.2:8:9.1:9.2:10:11.2	0
237211	HNRNPA1_212646_ES_3:4:5:6.1:6.2:6.3:7.2:9.1:9.2:10:11.2	0
237286	HNRNPA1_301522_ES_6.3:7.2:8:9.1:9.2	0
237288	HNRNPA1_301525_ES_6.3:7.2:9.1:9.2	0
204360	HNRNPA1_22149_ES_6.2:7.1:7.2:9.1	-5e-05
225575	TNFSF10_67647_ES_3:4	-0.0004
199496	HNRNPH3_11933_ES_3	-0.0005
218717	SRSF7_53285_ES_4.4	-0.00055
196888	SRSF11_3394_ES_5:6.1:6.3	-0.0008
230901	TRA2A_78978_ES_2:3.1	-0.00085
206428	HNRNPC_26541_ES_5:6.1:6.2	-0.001
195870	SRRM1_1133_ES_4:5	-0.0011
196887	SRSF11_3393_ES_6.1:6.2:6.3	-0.00115
206438	HNRNPC_26551_ES_2.2:2.4:2.5:2.6	-0.00115
206447	HNRNPC_26560_ES_2.2	-0.00155
207568	ZC3H14_28725_ES_13:14.1	-0.0016
195813	HNRNPR_1044_ES_6	-0.00165
196089	KHDRBS1_1542_ES_3	-0.0019
217591	SNRNP70_50888_ES_8.1	-0.002
234055	HSF1_85559_ES_10	-0.00215
225574	TNFSF10_67646_ES_3	-0.0025
215218	PTBP1_46317_ES_9.1:9.2	-0.0025
236878	RBM42_95126_ES_5	-0.0025
228570	ANKHD1_73655_ES_31	-0.00255
221313	RALY_59018_ES_2	-0.0026
226311	RBM47_69091_ES_8.2	-0.0026
216751	RBM42_49223_ES_5:6.1:6.2	-0.0031
220212	SF3B1_56680_ES_4.3	-0.00315
224291	RBM6_64940_ES_3.2	-0.00375
237287	HNRNPA1_301523_ES_8:9.1:9.2	-0.0039
221432	RBM39_59246_ES_9	-0.0046
217590	SNRNP70_50887_ES_8.1:8.2	-0.0057
229114	HNRNPH1_74905_ES_13	-0.00625
222724	SF3A1_61726_ES_3.2:4.1	-0.00635
225767	TRA2B_68037_ES_2:3	-0.0075
207317	RBM25_28257_ES_8	-0.00865
236869	HNRNPM_94942_ES_13	-0.00915
216962	HNRNPL_49699_ES_8	-0.00945
230902	TRA2A_78979_ES_3.1	-0.0097
222226	U2AF1_60780_ES_3	-0.0099
216768	U2AF1L4_49268_ES_8:9.1	-0.01095
222870	RBFOX2_61985_ES_12	-0.0113
237123	ENOSF1_123118_ES_15:16:17	-0.0114
215319	DAZAP1_46476_ES_13	-0.01155
237113	HNRNPA1_120412_ES_6.2:8:9.1	-0.0118
225629	FXR1_67756_ES_2	-0.0125
196886	SRSF11_3392_ES_5:6.1:6.2:6.3	-0.01305
237204	HNRNPA1_212638_ES_3:4:5:6.1:6.2:7.1:7.2:8:9.1:9.2:10:11.1:11.2	-0.0132
218716	SRSF7_53284_ES_4.3:4.4	-0.01335
206444	HNRNPC_26557_ES_2.2:2.4	-0.01445
219825	PRPF40A_55608_ES_8	-0.01565
222869	RBFOX2_61983_ES_13	-0.0162
195867	SRRM1_1130_ES_11	-0.0168
230922	HNRNPA2B1_79039_ES_2	-0.01695
225576	TNFSF10_67648_ES_4	-0.01715
206437	HNRNPC_26550_ES_2.2:2.3:2.4:2.5:2.6	-0.01925
206439	HNRNPC_26552_ES_2.4:2.5:2.6	-0.0197
207566	ZC3H14_28723_ES_13:14.1:14.2	-0.0201
197042	RBMXL1_3705_ES_2	-0.0219
196890	SRSF11_3396_ES_6.3	-0.0221
222225	U2AF1_60778_ES_4	-0.0238
206443	HNRNPC_26556_ES_2.2:2.3:2.4	-0.024
207563	ZC3H14_28717_ES_13:14.1	-0.02405
225424	MBNL1_67309_ES_12	-0.0282
195865	SRRM1_1128_ES_16	-0.0293
237111	HNRNPA1_120409_ES_7.1:7.2	-0.0297
214076	SRSF2_43666_ES_2.3	-0.02975
214567	ENOSF1_44474_ES_6	-0.03
204357	HNRNPA1_22146_ES_8	-0.031
230920	HNRNPA2B1_79037_ES_12.2	-0.0332
226528	G3BP2_69550_ES_9	-0.03995
196909	ZRANB2_3436_ES_10	-0.0525
225622	FXR1_67746_ES_19	-0.0528
221436	RBM39_59250_ES_4	-0.0529
237124	ENOSF1_123119_ES_17	-0.0638
229590	SRSF3_75985_ES_4.1	-0.06785
197109	PTBP2_3832_ES_12	-0.0698
230900	TRA2A_78977_ES_3.1:3.2	-0.06995
237285	HNRNPA1_301521_ES_7.1:7.2:8:9.1:9.2	-0.0787
204358	HNRNPA1_22147_ES_6.2:7.1:7.2:8:9.1	-0.09555
225627	FXR1_67752_ES_2:5:6:7:8:9:10:11:12:13:14:15	-0.096
225769	TRA2B_68039_ES_2	-0.12005
236331	RBM41_89818_ES_5	-0.19915

## Sheet: BRCA
	Event	deltaPSI
11067	MBNL1_67324_ES_8	0.28685
4560	MBNL2_26141_ES_9:10	0.2503
7053	MBNL2_26144_ES_7	0.2253
2787	MATR3_96940_ES_7.2:8	0.1846
1272	MBNL2_26140_ES_9	0.1744
2376	FUS_268112_ES_6	0.1583
5536	MBNL2_26142_ES_10	0.1398
5437	PABPC1L_59498_ES_12	0.1275
34283	SNRPA1_32758_ES_6	0.1149
1114	RBM5_64959_ES_6.3	0.0941
9587	MBNL1_67318_ES_10	0.0868
17213	RBM6_64948_ES_3.1:3.2:4:5:6	0.0866
16107	RBM6_64939_ES_3.1:3.2	0.07315
105	MBNL2_26143_ES_9	0.0729
2821	CPEB2_68799_ES_3	0.0698
23361	RBM6_64938_ES_6	0.0678
2300	HNRNPH1_97038_ES_3	0.0655
12007	MBNL1_67315_ES_10:11	0.0573
31106	PPRC1_12938_ES_8:9	0.0557
22752	SRPK2_81284_ES_20	0.0546
32511	PCBP2_22052_ES_15	0.0545
14613	TNFSF13_38974_ES_4.1:4.2	0.0521
38401	RALY_59017_ES_5	0.0518
15179	FMR1_90274_ES_13	0.0439
139	ENOSF1_44467_ES_15:16	0.0438
14845	RBMS1_55728_ES_13	0.0399
6462	RBM14-RBM4_17102_ES_2:3.1	0.0385
17981	TNFRSF11B_84998_ES_3	0.03775
4843	SAMD4A_27598_ES_13	0.0371
22648	RBM6_64949_ES_3.2:4:5:6	0.0355
20366	RBM38_59898_ES_4	0.03535
27585	PCBP2_22057_ES_12	0.0317
40872	HNRNPAB_74844_ES_6	0.0308
21760	PCBP2_22051_ES_15	0.03055
18333	ESRP1_84566_ES_15	0.0293
4031	SRSF11_3386_ES_5	0.0257
14861	SF3A1_61730_ES_2:3.1:4.2:5:6:7:8:9:10.1	0.02565
29566	HNRNPA1_212645_ES_3:4:5:6.1:6.2:7.1:7.2:9.1:9.2:10:11.2	0.0244
31769	RBM4_17096_ES_4.1	0.0232
40078	HNRNPDL_69705_ES_8	0.0219
19299	RBM23_26654_ES_3:4	0.0215
24004	ENOSF1_44465_ES_14	0.0212
15414	ESRP1_98000_ES_14	0.0201
25928	ZC3H14_28726_ES_12	0.0195
26308	U2AF1L4_49275_ES_3.1:3.2	0.0193
8986	MBNL1_67316_ES_11	0.01915
10316	U2AF1L4_49276_ES_3.2	0.0184
35160	TNFSF12_38968_ES_6	0.0184
29377	HSF1_85559_ES_10	0.0176
40886	HNRNPH1_74907_ES_5	0.0173
10126	HNRNPA2B1_318763_ES_7:8	0.0166
31684	SF1_16682_ES_14.1	0.0162
22646	RBM6_64940_ES_3.2	0.0142
26632	TRA2B_68038_ES_3	0.014
6596	RBM39_95934_ES_5	0.0138
21802	RBM23_26655_ES_3	0.0134
18359	HNRNPR_1049_ES_2.2	0.0132
8377	HNRNPH3_11933_ES_3	0.01285
36812	U2AF1L4_49268_ES_8:9.1	0.0127
29892	PABPC4_1893_ES_11	0.012
10957	MBNL1_67311_ES_11	0.0116
25927	ZC3H14_28721_ES_12	0.0115
25556	RBM15_4103_ES_2	0.0112
19121	ESRP1_84567_ES_14:15	0.0111
27081	PABPC4_1895_ES_11	0.0109
23023	RBM23_26652_ES_6	0.0109
20797	TNFSF13_38975_ES_3:4.1	0.0104
24020	DAZAP1_46479_ES_2	0.0104
8537	CELF1_15768_ES_3:4	0.01
11835	PTBP1_46318_ES_9.2	0.0098
5186	CELF2_10746_ES_5	0.0094
18358	HNRNPR_1048_ES_2.1:2.2	0.0081
29893	PABPC4_1894_ES_10.2:11	0.0079
114	DAZAP1_46477_ES_8	0.0077
855	PCBP2_22049_ES_15:16.1	0.0069
40873	HNRNPAB_74845_ES_5.3:6	0.0058
39702	TM4SF1_67225_ES_2.3	0.0056
27258	HNRNPH3_11931_ES_3:4.1	0.0054
12926	SYNCRIP_76935_ES_2	0.0048
38882	EWSR1_61585_ES_7	0.0046
37715	ZNF638_53930_ES_23	0.0045
40077	HNRNPD_69703_ES_2	0.0042
8272	SRPK2_97698_ES_19	0.00295
18016	SRSF11_3382_ES_5:6.1:6.2	0.0027
36387	HNRNPM_47237_ES_3	0.0026
27010	HNRNPA1_212647_ES_3:4:5:6.1:9.2:10:11.2	0.0022
42826	HNRNPK_86715_ES_7	0.002
40697	ANKHD1_73655_ES_31	0.0019
30964	HNRNPH3_11929_ES_3:4.1:4.2	0.0016
15618	RBM47_69091_ES_8.2	0.0014
22827	HNRNPA1_485364_ES_3:4:5:6.1:6.2:10:11.2	0.0014
13327	SART3_24219_ES_7	0.0011
32534	HNRNPA1_22149_ES_6.2:7.1:7.2:9.1	0.0011
14721	PCBP2_213888_ES_6	0.0009
40079	HNRNPDL_69706_ES_6	0.0007
33283	HNRNPC_26541_ES_5:6.1:6.2	0.0004
14345	ESRP1_97999_ES_15	0.00025
28533	SRSF7_53285_ES_4.4	0.0001
242	TNFRSF10C_83066_ES_5	0
269	MATR3_73583_ES_7.2:9	0
1184	FXR1_67755_ES_7:8:9:10:11:12:13:14:15	0
1739	RBM14-RBM4_17101_ES_2	0
2091	MATR3_73590_ES_3	0
3164	PTBP1_46320_ES_3:4:5:6:7:8:9.2:10	0
3477	MBNL1_67323_ES_9	0
3888	RBM6_64943_ES_4:5:6:7	0
4010	RASSF1_65023_ES_3.2:5	0
4209	CELF2_10745_ES_8	0
4227	SRSF1_42636_ES_2.2:3.1:3.3	0
4924	FXR1_67750_ES_2:5	0
5537	MBNL2_26146_ES_5:6.1:6.2:6.3:7	0
6163	HNRNPA1_120410_ES_6.3:7.2	0
7037	RBM4_17098_ES_3.2	0
7252	MBNL1_67321_ES_9:10	0
7253	MBNL1_67322_ES_8:9	0
7271	FMR1_90272_ES_15:16.2	0
7991	RBM6_64947_ES_7	0
8037	RSF1_17968_ES_3	0
8587	FXR1_67747_ES_2:5:6	0
10005	FMR1_90277_ES_10.1	0
10053	TM6SF1_32258_ES_5.2:5.3:6.2:7:8	0
10205	RBM6_64944_ES_3.1:3.2:4:5:7	0
10701	MBNL1_67320_ES_8:9:10	0
11117	CELF2_10740_ES_15	0
11148	RBM25_28259_ES_2	0
11729	SF3A1_61728_ES_3.1:4.2	0
12593	RBM5_64961_ES_4	0
12640	FMR1_90273_ES_15	0
13055	PABPC1L_59497_ES_14	0
13218	RBM47_69093_ES_3.2:6:7.1	0
14757	RBM4B_17111_ES_3	0
15014	MBNL2_26148_ES_5:6.1:6.2:6.3	0
15028	TM6SF1_32250_ES_8	0
15181	TNFRSF18_36_ES_4.1:4.2:5.1	0
15498	TNFSF13B_26239_ES_4	0
15567	TIA1_53872_ES_13:14.2	0
15768	ZC3H14_28727_ES_5	0
15869	RBM6_64941_ES_3.1:3.2:4:5:6:7	0
16029	TM6SF1_32251_ES_6.2:7:8	0
16067	ASF1B_47965_ES_2	0
16385	CSF1R_74060_ES_7	0
16417	TNFRSF10B_83060_ES_2	0
16513	RBM25_28258_ES_6	0
17212	RBM6_64945_ES_3.2:4:5:7	0
17309	HNRNPA1_264682_ES_3:4:5:6.1:6.2:8:9.1:9.2:10:11.2	0
17363	TUT1_16355_ES_3	0
17404	ZC3H14_28729_ES_4	0
18163	TNFRSF11A_45701_ES_7:8:9	0
18218	RBM38_59896_ES_5	0
18850	RBM23_26657_ES_2:3	0
19823	ENOSF1_44472_ES_7:8	0
19836	ASF1B_47963_ES_3.1:3.2	0
20145	RBM7_18826_ES_2	0
20146	RBM7_18827_ES_2:3.1:3.2	0
20192	SRP54_27181_ES_4.1:4.2	0
20620	SF1_16687_ES_1.3	0
20838	PTBP1_46321_ES_3:4:5:6:7:8:10	0
21047	CNOT4_81887_ES_13	0
21103	TARDBP_634_ES_4	0
22038	FXR1_67751_ES_5	0
22185	HNRNPA1_212639_ES_3:4:5:6.1:6.2:6.3:7.2:8:9.1:9.2:10:11.1:11.2	0
22186	HNRNPA1_212641_ES_3:4:5:6.1:6.2:6.3:7.2:9.1:9.2:10:11.1:11.2	0
22187	HNRNPA1_212644_ES_3:4:5:6.1:6.2:6.3:7.2:8:9.1:9.2:10:11.2	0
22188	HNRNPA1_212646_ES_3:4:5:6.1:6.2:6.3:7.2:9.1:9.2:10:11.2	0
22410	TNFRSF12A_33348_ES_3.2	0
22647	RBM6_64942_ES_3.2:4:5:6:7	0
22709	CSF1R_74059_ES_15	0
22755	RBM28_81665_ES_2:3:4:5	0
22998	SART3_24217_ES_10	0
23249	HNRNPLL_53263_ES_4.2:5.2	0
23434	MATR3_73582_ES_8:9	0
24076	HNRNPLL_53261_ES_5.2:6.1	0
24229	FXR1_67748_ES_5:6	0
24279	G3BP1_74193_ES_4	0
25150	RBFOX2_61987_ES_6	0
25277	G3BP1_74191_ES_7	0
25467	FMR1_90271_ES_15:16.1:16.2	0
26307	RBM42_49231_ES_4	0
26528	EWSR1_61582_ES_9.2:11.2:12:13.1	0
27709	HNRNPC_26553_ES_2.2:2.3:2.4:2.6	0
27710	HNRNPC_26554_ES_2.2:2.4:2.6	0
27711	HNRNPC_26555_ES_2.4:2.6	0
28402	RBM42_49223_ES_5:6.1:6.2	0
28405	RBM42_49229_ES_4:5:6.1	0
28659	RBM39_59239_ES_11:12.1	0
28661	RBM39_59249_ES_5	0
29356	KHDRBS3_85274_ES_4:5:6:7	0
29376	HSF1_85558_ES_12	0
29570	HNRNPA1_301522_ES_6.3:7.2:8:9.1:9.2	0
29571	HNRNPA1_301525_ES_6.3:7.2:9.1:9.2	0
29670	TARDBP_633_ES_3:4	0
29808	SRSF4_1422_ES_8:9	0
32195	TNFRSF1A_19830_ES_3.2:4.1	0
32196	TNFRSF1A_19831_ES_3.1:3.2	0
32197	TNFRSF1A_19832_ES_3.1:3.2:4.1	0
32198	TNFRSF1A_19835_ES_2	0
32533	HNRNPA1_22148_ES_6.2:6.3:7.2:8:9.1	0
32535	HNRNPA1_22150_ES_6.2:6.3:7.2:9.1	0
33282	HNRNPC_26540_ES_6.2:6.3:7.1	0
33285	HNRNPC_26543_ES_3.3:4.1:4.2	0
33286	HNRNPC_26544_ES_3.3:4.1	0
33289	HNRNPC_26547_ES_2.6	0
35639	SRSF1_42633_ES_2.2:3.1:3.2:3.3:3.4	0
35640	SRSF1_42634_ES_2.2:3.1:3.3:3.4	0
36197	PTBP1_46319_ES_3:4:5:6:7:8:9.1:9.2:10	0
36807	RBM42_49222_ES_9.1:9.2	0
36941	HNRNPUL1_50037_ES_8:9	0
37695	TIA1_53871_ES_13:14.1:14.2	0
38453	RBM39_59245_ES_7:9	0
38455	RBM39_59247_ES_7	0
38880	EWSR1_61581_ES_9.2:11.1:11.2:12:13.1	0
38881	EWSR1_61583_ES_9.1:9.2:11.1:11.2	0
38883	EWSR1_61586_ES_5	0
38898	SF3A1_61727_ES_3.1:3.2:4.1:4.2	0
40075	HNRNPD_69701_ES_2:3	0
40076	HNRNPD_69702_ES_3	0
40682	MATR3_73580_ES_20	0
40874	HNRNPAB_74847_ES_5.2:5.3:6	0
43452	RBMX_90223_ES_4	0
43453	RBMX_90224_ES_4:5	0
43455	RBMX_90228_ES_2:3.2	0
23442	RBM22_74108_ES_3.2:4	-0.0001
36385	HNRNPM_47235_ES_11	-0.0002
18155	ENOSF1_44469_ES_7	-0.0003
33280	HNRNPC_26537_ES_8.1:8.2	-0.0003
27708	HNRNPC_26551_ES_2.2:2.4:2.5:2.6	-0.0003
26529	EWSR1_61584_ES_9.1:9.2:11.2	-0.0003
27732	SRP54_27180_ES_4.2:5:6:7.1	-0.0003
38899	SF3A1_61729_ES_2:3.1:3.2:4.1:4.2:5:6:7:8:9:10.1	-0.0004
33294	HNRNPC_26560_ES_2.2	-0.0005
13547	SF3B1_56680_ES_4.3	-0.001
24432	HNRNPR_1046_ES_5	-0.0011
32512	PCBP2_22055_ES_12:13	-0.0012
2467	SRPK2_81286_ES_3:5:6.2	-0.0012
27712	HNRNPC_26557_ES_2.2:2.4	-0.0014
38451	RBM39_59237_ES_20	-0.0015
25721	SF1_16684_ES_4	-0.002
27009	HNRNPA1_212643_ES_3:4:5:6.1:6.2:7.1:7.2:8:9.1:9.2:10:11.2	-0.0021
21022	TRA2A_78978_ES_2:3.1	-0.0022
25289	HNRNPH1_74908_ES_2	-0.0023
26534	SF3A1_61726_ES_3.2:4.1	-0.0024
40074	HNRNPD_69700_ES_7	-0.0028
6187	ZC3H14_28725_ES_13:14.1	-0.0028
3931	RALY_59018_ES_2	-0.0028
28403	RBM42_49226_ES_5	-0.0028
39761	TNFSF10_67647_ES_3:4	-0.0029
28404	RBM42_49227_ES_5:6.1	-0.003
37552	SRSF7_53274_ES_7	-0.0033
9486	QKI_78413_ES_4	-0.0034
14883	MBNL1_67325_ES_6	-0.0035
33292	HNRNPC_26558_ES_2.4	-0.0036
16188	SRSF11_3395_ES_6.1:6.3	-0.0036
10849	SRPK1_75936_ES_3	-0.00365
25506	HNRNPR_1044_ES_6	-0.0038
36808	RBM42_49232_ES_3.2:4:5:6.1:6.2:6.3:7:8:9.1	-0.0038
34735	FUS_36247_ES_7	-0.004
16447	SRSF11_3390_ES_6.1:6.3:6.4	-0.0041
29822	KHDRBS1_1542_ES_3	-0.0044
12942	RBM33_82440_ES_6	-0.0055
18743	HNRNPA1_264681_ES_3:4:5:6.1:6.2:8:9.1:9.2:10:11.1:11.2	-0.0057
32513	PCBP2_22056_ES_13	-0.0064
36931	SNRPA_50001_ES_3	-0.0066
32514	PCBP2_22058_ES_12	-0.0067
18172	U2AF1L4_49272_ES_4	-0.0068
28710	U2AF1_60780_ES_3	-0.0069
25825	PCBP2_22053_ES_13	-0.0069
17645	HNRNPA1_120409_ES_7.1:7.2	-0.007
36809	RBM42_49234_ES_3.2:4:6.2:6.3:7:8:9.1	-0.0071
26542	RBFOX2_61983_ES_13	-0.0086
24387	HNRNPK_86714_ES_9	-0.0087
19154	HNRNPA1_120412_ES_6.2:8:9.1	-0.009
22475	ENOSF1_44475_ES_3	-0.009
27705	HNRNPC_26538_ES_8.2	-0.00925
36253	DAZAP1_46476_ES_13	-0.0101
19592	HNRNPA1_212642_ES_3:4:5:6.1:9.2:10:11.1:11.2	-0.0105
31773	RBM4B_17110_ES_4	-0.0106
33685	ZC3H14_28722_ES_12:13:14.1:14.2	-0.0116
28660	RBM39_59241_ES_11	-0.0117
10421	TNFSF13B_26241_ES_3	-0.0122
16748	SRSF11_3394_ES_5:6.1:6.3	-0.0124
15017	RBM25_28257_ES_8	-0.0126
27707	HNRNPC_26550_ES_2.2:2.3:2.4:2.5:2.6	-0.0127
19298	RBM23_26653_ES_4	-0.0128
9210	SAMD4A_27599_ES_4	-0.013
19155	HNRNPA1_301523_ES_8:9.1:9.2	-0.0136
21571	TRA2A_78979_ES_3.1	-0.0138
17030	SRSF11_3389_ES_5:6.1:6.3:6.4	-0.0139
32970	SRSF9_24757_ES_3	-0.014
3226	TNFSF10_67648_ES_4	-0.0141
32531	HNRNPA1_22146_ES_8	-0.0145
38748	U2AF1_60778_ES_4	-0.0152
26248	PTBP1_46317_ES_9.1:9.2	-0.0153
19489	G3BP2_69550_ES_9	-0.017
28932	TRA2B_68037_ES_2:3	-0.0188
33684	ZC3H14_28716_ES_13:14.1:14.2	-0.0196
38454	RBM39_59246_ES_9	-0.0196
24230	FXR1_67756_ES_2	-0.0208
13617	SRRM1_1130_ES_11	-0.0211
22205	SRSF4_1424_ES_6	-0.0212
18742	HNRNPM_94942_ES_13	-0.0226
4604	RBMXL1_3705_ES_2	-0.0234
667	RBM25_93514_ES_11.3	-0.0236
9681	RBM6_64950_ES_4:5:6	-0.02475
10680	ENOSF1_44468_ES_6:7	-0.02485
29671	TARDBP_635_ES_3	-0.0253
25483	HNRNPA1_485363_ES_3:4:5:6.1:6.2:10:11.1:11.2	-0.0266
10091	MBNL1_67309_ES_12	-0.02725
23258	TIA1_53873_ES_8	-0.0275
39775	FXR1_67746_ES_19	-0.0281
40884	HNRNPH1_74905_ES_13	-0.0284
15767	ZC3H14_28723_ES_13:14.1:14.2	-0.0289
16749	SRSF11_3396_ES_6.3	-0.029
38931	RBFOX2_61985_ES_12	-0.0296
19310	ZC3H14_28717_ES_13:14.1	-0.03
41510	HNRNPA2B1_79039_ES_2	-0.03
37128	SNRNP70_50887_ES_8.1:8.2	-0.0322
11051	ENOSF1_44471_ES_6:7:8	-0.0334
1087	ENOSF1_123118_ES_15:16:17	-0.0337
1475	CPEB4_74596_ES_4	-0.03415
13336	ZC3H14_28724_ES_12:13:14.1	-0.0342
31156	TIAL1_13268_ES_6	-0.0347
36884	HNRNPL_49699_ES_8	-0.0347
13553	RBM6_64951_ES_3.1:3.2:4:5	-0.0353
28532	SRSF7_53284_ES_4.3:4.4	-0.0357
7410	TRA2A_78975_ES_2	-0.03585
33290	HNRNPC_26552_ES_2.4:2.5:2.6	-0.0378
16158	ESRP1_84568_ES_14	-0.03795
23584	HNRNPA1_212638_ES_3:4:5:6.1:6.2:7.1:7.2:8:9.1:9.2:10:11.1:11.2	-0.0398
29569	HNRNPA1_301521_ES_7.1:7.2:8:9.1:9.2	-0.04035
2479	HNRNPA1L2_26005_ES_4	-0.0411
1038	TNFRSF12A_33347_ES_3.1:3.2	-0.0424
35815	SRSF2_43666_ES_2.3	-0.0434
36814	U2AF1L4_49270_ES_8	-0.0486
2778	RBM6_64953_ES_4:5	-0.05235
32532	HNRNPA1_22147_ES_6.2:7.1:7.2:8:9.1	-0.0542
41063	SRSF3_75985_ES_4.1	-0.0558
24322	TRA2A_78976_ES_2:3.1:3.2	-0.0573
37129	SNRNP70_50888_ES_8.1	-0.0626
3242	PTBP2_3832_ES_12	-0.0627
24437	SRSF4_1425_ES_2:3:4	-0.0639
22170	RBM10_88906_ES_4	-0.065
5022	RBM42_49233_ES_3.2:4:6.1:6.2:6.3:7:8:9.1	-0.06775
18764	SRSF11_3393_ES_6.1:6.2:6.3	-0.0687
28665	SRSF6_59434_ES_3	-0.0834
18964	TIA1_53876_ES_5	-0.0867
17912	RBM6_64952_ES_3.2:4:5	-0.0884
13795	SRRM1_1133_ES_4:5	-0.0902
33291	HNRNPC_26556_ES_2.2:2.3:2.4	-0.0994
6597	RBM39_95936_ES_4:5	-0.1066
17145	ENOSF1_44474_ES_6	-0.10845
20564	SRSF11_3387_ES_5:6.1:6.2:6.3:6.4	-0.1164
19164	SRRM1_1128_ES_16	-0.1175
30080	ZRANB2_3436_ES_10	-0.1274
10473	FXR1_67752_ES_2:5:6:7:8:9:10:11:12:13:14:15	-0.1309
20565	SRSF11_3392_ES_5:6.1:6.2:6.3	-0.1316
23484	TRA2A_78977_ES_3.1:3.2	-0.1549
1607	CPEB2_68798_ES_6	-0.156
21415	TIA1_53874_ES_6	-0.16095
26633	TRA2B_68039_ES_2	-0.1628
11061	PRPF40A_55608_ES_8	-0.1686
9708	RBM41_89818_ES_5	-0.17385
38456	RBM39_59250_ES_4	-0.1789
37127	SNRNP70_50886_ES_8.1:8.2:8.3	-0.2388
25329	HNRNPA2B1_79037_ES_12.2	-0.267
17176	TIA1_53875_ES_5:6	-0.2799

## Sheet: LUSC
	Event	deltaPSI
182668	MBNL1_67324_ES_8	0.395
162596	MBNL2_26142_ES_10	0.2002
162595	MBNL2_26141_ES_9:10	0.16855
182662	MBNL1_67317_ES_10	0.166
194599	MATR3_96940_ES_7.2:8	0.1567
182898	FXR1_67754_ES_6:7:8:9:10:11:12:13:14:15	0.1487
162597	MBNL2_26144_ES_7	0.146
157285	CELF1_15768_ES_3:04	0.1304
191282	TNFRSF11B_84998_ES_3	0.12925
194547	RBM39_95934_ES_5	0.1078
195005	HNRNPA1_301526_ES_9.1:9.2	0.1072
194443	HNRNPA1_93167_ES_6.2:9.1	0.1021
160671	HNRNPA1_22147_ES_6.2:7.1:7.2:8:9.1	0.0976
174041	HNRNPUL1_50033_ES_16.3	0.09635
194603	HNRNPH1_97038_ES_3	0.09315
195001	HNRNPA1_301521_ES_7.1:7.2:8:9.1:9.2	0.09195
183919	HNRNPDL_69705_ES_8	0.0913
164024	ZC3H14_28723_ES_13:14.1:14.2	0.08105
166031	SNRPA1_32758_ES_6	0.08
194548	RBM39_95936_ES_4:05	0.0744
182899	FXR1_67755_ES_7:8:9:10:11:12:13:14:15	0.0726
189726	CNOT4_81887_ES_13	0.06085
182661	MBNL1_67316_ES_11	0.06035
189424	SRPK2_81284_ES_20	0.0586
178447	RALY_59017_ES_5	0.05665
182897	FXR1_67752_ES_2:5:6:7:8:9:10:11:12:13:14:15	0.0547
183051	IGF2BP2_68031_ES_11	0.0527
155951	PPRC1_12938_ES_8:09	0.0489
186408	HNRNPAB_74844_ES_6	0.04465
182660	MBNL1_67315_ES_10:11	0.04005
164027	ZC3H14_28726_ES_12	0.0389
162594	MBNL2_26140_ES_9	0.038
194840	HNRNPA1_212638_ES_3:4:5:6.1:6.2:7.1:7.2:8:9.1:9.2:10:11.1:11.2	0.0375
194153	FMR1_90274_ES_13	0.03675
183055	TRA2B_68039_ES_2	0.0367
168758	TNFSF12_38968_ES_6	0.0345
155485	HNRNPH3_11933_ES_3	0.03345
194748	HNRNPA1_120409_ES_7.1:7.2	0.0332
172109	PTBP1_46318_ES_9.2	0.032
160606	PCBP2_22052_ES_15	0.0315
152037	PABPC4_1893_ES_11	0.031
188317	TRA2A_78975_ES_2	0.03075
162917	RBM23_26652_ES_6	0.02775
181509	RBM6_64938_ES_6	0.02745
171417	ENOSF1_44474_ES_6	0.0261
172108	PTBP1_46317_ES_9.1:9.2	0.02575
188318	TRA2A_78976_ES_2:3.1:3.2	0.0255
191052	ESRP1_84568_ES_14	0.02535
160670	HNRNPA1_22146_ES_8	0.02505
186438	HNRNPH1_74907_ES_5	0.0249
158000	RBM4_17096_ES_4.1	0.024
152039	PABPC4_1895_ES_11	0.02215
174040	HNRNPUL1_50031_ES_16.1:16.2:16.3	0.0218
151542	HNRNPR_1048_ES_2.1:2.2	0.02125
158005	RBM14-RBM4_17102_ES_02:03.1	0.021
152649	SRSF11_3382_ES_5:6.1:6.2	0.0208
194985	HNRNPA1_268113_ES_3:4:5:6.1:6.2:9.1:9.2:10:11.1:11.2	0.0199
183631	RBM47_69091_ES_8.2	0.0155
178572	RBM39_59250_ES_4	0.01545
157754	SF1_16682_ES_14.1	0.0154
164023	ZC3H14_28722_ES_12:13:14.1:14.2	0.015
151543	HNRNPR_1049_ES_2.2	0.0148
152038	PABPC4_1894_ES_10.2:11	0.0143
162667	TNFSF13B_26241_ES_3	0.0134
171409	ENOSF1_44465_ES_14	0.01275
179875	EWSR1_61583_ES_9.1:9.2:11.1:11.2	0.01275
172217	DAZAP1_46477_ES_8	0.0126
178943	RBM38_59898_ES_4	0.01175
173674	U2AF1L4_49272_ES_4	0.0113
194455	RBM25_93514_ES_11.3	0.0105
185876	ANKHD1_73655_ES_31	0.0103
179876	EWSR1_61584_ES_9.1:9.2:11.2	0.00995
176925	RBMS1_55728_ES_13	0.0099
153024	RBM15_4103_ES_2	0.0088
162920	RBM23_26655_ES_3	0.0087
155019	CELF2_10746_ES_5	0.0081
183920	HNRNPDL_69706_ES_6	0.0081
172560	HNRNPM_47237_ES_3	0.00775
163433	SAMD4A_27598_ES_13	0.00755
187372	SYNCRIP_76935_ES_2	0.0074
162869	HNRNPC_26560_ES_2.2	0.0071
179950	SF3A1_61730_ES_2:3.1:4.2:5:6:7:8:9:10.1	0.007
178942	RBM38_59896_ES_5	0.0069
183163	TM4SF19_68242_ES_3	0.00635
165807	TM6SF1_32250_ES_8	0.0062
151820	KHDRBS1_1542_ES_3	0.0061
176057	ZNF638_53930_ES_23	0.0058
158010	RBM4B_17110_ES_4	0.0053
160609	PCBP2_22056_ES_13	0.00525
186409	HNRNPAB_74845_ES_5.3:6	0.0052
151595	SRRM1_1133_ES_4:05	0.00495
189425	SRPK2_81286_ES_05:06.2	0.00495
183053	TRA2B_68037_ES_2:03	0.0045
194844	HNRNPA1_212643_ES_3:4:5:6.1:6.2:7.1:7.2:8:9.1:9.2:10:11.2	0.00435
155484	HNRNPH3_11931_ES_03:04.1	0.0039
192261	HNRNPK_86715_ES_7	0.00345
188320	TRA2A_78978_ES_02:03.1	0.0031
172558	HNRNPM_47235_ES_11	0.0027
191051	ESRP1_84567_ES_14:15	0.0025
175644	SRSF7_53284_ES_4.3:4.4	0.00215
161576	SART3_24217_ES_10	0.00205
151592	SRRM1_1130_ES_11	0.002
168763	TNFSF13_38975_ES_03:04.1	0.002
194849	PCBP2_213888_ES_6	0.00185
155483	HNRNPH3_11929_ES_3:4.1:4.2	0.0018
192260	HNRNPK_86714_ES_9	0.0018
194441	HNRNPA1_93164_ES_6.3:7.2:8	0.0013
186062	CSF1R_74059_ES_15	0.0012
191050	ESRP1_84566_ES_15	0.00105
156135	TIAL1_13268_ES_6	0.001
179877	EWSR1_61585_ES_7	0.0009
194848	HNRNPA1_212647_ES_3:4:5:6.1:9.2:10:11.2	0.00085
186091	RBM22_74108_ES_3.2:4	0.0008
194986	HNRNPA1_268114_ES_3:4:5:6.1:6.2:9.1:9.2:10:11.2	0.0008
160607	PCBP2_22053_ES_13	0.0007
178571	RBM39_59249_ES_5	0.00025
178563	RBM39_59237_ES_20	0.00025
182616	TM4SF1_67225_ES_2.3	0.0002
162850	HNRNPC_26541_ES_5:6.1:6.2	5e-05
151288	TARDBP_633_ES_3:04	0
151289	TARDBP_634_ES_4	0
151763	SRSF4_1422_ES_8:09	0
152654	SRSF11_3389_ES_5:6.1:6.3:6.4	0
152655	SRSF11_3390_ES_6.1:6.3:6.4	0
152659	SRSF11_3394_ES_5:6.1:6.3	0
152660	SRSF11_3395_ES_6.1:6.3	0
155017	CELF2_10740_ES_15	0
157568	TUT1_16355_ES_3	0
157758	SF1_16687_ES_1.3	0
158002	RBM4_17098_ES_3.2	0
158011	RBM4B_17111_ES_3	0
158486	RSF1_17968_ES_3	0
158950	RBM7_18826_ES_2	0
158951	RBM7_18827_ES_2:3.1:3.2	0
159481	TNFRSF1A_19830_ES_3.2:4.1	0
159482	TNFRSF1A_19831_ES_3.1:3.2	0
159483	TNFRSF1A_19832_ES_3.1:3.2:4.1	0
159484	TNFRSF1A_19835_ES_2	0
160672	HNRNPA1_22148_ES_6.2:6.3:7.2:8:9.1	0
160674	HNRNPA1_22150_ES_6.2:6.3:7.2:9.1	0
162599	MBNL2_26146_ES_5:6.1:6.2:6.3:7	0
162600	MBNL2_26148_ES_5:6.1:6.2:6.3	0
162666	TNFSF13B_26239_ES_4	0
162846	HNRNPC_26537_ES_8.1:8.2	0
162847	HNRNPC_26538_ES_8.2	0
162849	HNRNPC_26540_ES_6.2:6.3:7.1	0
162852	HNRNPC_26543_ES_3.3:4.1:4.2	0
162853	HNRNPC_26544_ES_3.3:4.1	0
162856	HNRNPC_26547_ES_2.6	0
162862	HNRNPC_26553_ES_2.2:2.3:2.4:2.6	0
162863	HNRNPC_26554_ES_2.2:2.4:2.6	0
162864	HNRNPC_26555_ES_2.4:2.6	0
162921	RBM23_26657_ES_2:03	0
163772	RBM25_28258_ES_6	0
163773	RBM25_28259_ES_2	0
164028	ZC3H14_28727_ES_5	0
164029	ZC3H14_28729_ES_4	0
165808	TM6SF1_32251_ES_6.2:7:8	0
165809	TM6SF1_32258_ES_5.2:5.3:6.2:7:8	0
166710	TNFRSF17_34052_ES_2	0
170306	SRSF1_42633_ES_2.2:3.1:3.2:3.3:3.4	0
170307	SRSF1_42634_ES_2.2:3.1:3.3:3.4	0
170308	SRSF1_42636_ES_2.2:3.1:3.3	0
171412	ENOSF1_44468_ES_6:07	0
171413	ENOSF1_44469_ES_7	0
171979	TNFRSF11A_45701_ES_7:08:09	0
172110	PTBP1_46319_ES_3:4:5:6:7:8:9.1:9.2:10	0
172111	PTBP1_46320_ES_3:4:5:6:7:8:9.2:10	0
172112	PTBP1_46321_ES_3:4:5:6:7:8:10	0
172954	ASF1B_47963_ES_3.1:3.2	0
172955	ASF1B_47965_ES_2	0
173649	RBM42_49222_ES_9.1:9.2	0
173655	RBM42_49229_ES_05:06.1	0
173656	RBM42_49230_ES_04:06.1	0
173657	RBM42_49231_ES_4	0
173678	U2AF1L4_49279_ES_2.2	0
174045	HNRNPUL1_50037_ES_8:09	0
175628	HNRNPLL_53263_ES_4.2:5.2	0
175645	SRSF7_53285_ES_4.4	0
176020	TIA1_53871_ES_13:14.1:14.2	0
176021	TIA1_53872_ES_13:14.2	0
177286	SF3B1_56680_ES_4.3	0
178565	RBM39_59239_ES_11:12.1	0
178567	RBM39_59245_ES_7:09	0
178569	RBM39_59247_ES_7	0
178702	PABPC1L_59497_ES_14	0
179873	EWSR1_61581_ES_9.2:11.1:11.2:12:13.1	0
179874	EWSR1_61582_ES_9.2:11.2:12:13.1	0
179878	EWSR1_61586_ES_5	0
179947	SF3A1_61727_ES_3.1:3.2:4.1:4.2	0
179948	SF3A1_61728_ES_3.1:4.2	0
180089	RBFOX2_61987_ES_6	0
181512	RBM6_64941_ES_3.1:3.2:4:5:6:7	0
181513	RBM6_64942_ES_3.2:4:5:6:7	0
181514	RBM6_64943_ES_4:5:6:7	0
181515	RBM6_64944_ES_3.1:3.2:4:5:7	0
181516	RBM6_64945_ES_3.2:4:5:7	0
181517	RBM6_64947_ES_7	0
181528	RBM5_64961_ES_4	0
181569	RASSF1_65021_ES_3.2	0
181570	RASSF1_65023_ES_3.2:5	0
182100	IGSF11_66276_ES_2	0
182664	MBNL1_67320_ES_8:09:10	0
182665	MBNL1_67321_ES_9:10	0
182666	MBNL1_67322_ES_8:09	0
182667	MBNL1_67323_ES_9	0
183633	RBM47_69093_ES_3.2:6:7.1	0
183915	HNRNPD_69701_ES_2:03	0
183916	HNRNPD_69702_ES_3	0
185846	MATR3_73580_ES_20	0
185848	MATR3_73582_ES_8:09	0
185849	MATR3_73587_ES_8	0
185850	MATR3_73590_ES_3	0
186063	CSF1R_74060_ES_7	0
186137	G3BP1_74191_ES_7	0
186138	G3BP1_74193_ES_4	0
186411	HNRNPAB_74847_ES_5.2:5.3:6	0
188314	IGF2BP3_78969_ES_11	0
189596	RBM28_81665_ES_2:3:4:5	0
190320	TNFRSF10B_83060_ES_2	0
191442	KHDRBS3_85274_ES_4:5:6:7	0
191645	HSF1_85558_ES_12	0
194131	RBMX_90223_ES_4	0
194132	RBMX_90224_ES_4:05	0
194134	RBMX_90228_ES_02:03.2	0
194150	FMR1_90271_ES_15:16.1:16.2	0
194151	FMR1_90272_ES_15:16.2	0
194152	FMR1_90273_ES_15	0
194155	FMR1_90277_ES_10.1	0
194749	HNRNPA1_120410_ES_6.3:7.2	0
194841	HNRNPA1_212639_ES_3:4:5:6.1:6.2:6.3:7.2:8:9.1:9.2:10:11.1:11.2	0
194842	HNRNPA1_212641_ES_3:4:5:6.1:6.2:6.3:7.2:9.1:9.2:10:11.1:11.2	0
194845	HNRNPA1_212644_ES_3:4:5:6.1:6.2:6.3:7.2:8:9.1:9.2:10:11.2	0
194847	HNRNPA1_212646_ES_3:4:5:6.1:6.2:6.3:7.2:9.1:9.2:10:11.2	0
195002	HNRNPA1_301522_ES_6.3:7.2:8:9.1:9.2	0
195004	HNRNPA1_301525_ES_6.3:7.2:9.1:9.2	0
179949	SF3A1_61729_ES_2:3.1:3.2:4.1:4.2:5:6:7:8:9:10.1	-0.00015
173650	RBM42_49223_ES_5:6.1:6.2	-0.0002
194895	HNRNPA1_264682_ES_3:4:5:6.1:6.2:8:9.1:9.2:10:11.2	-0.00025
160673	HNRNPA1_22149_ES_6.2:7.1:7.2:9.1	-0.00025
162866	HNRNPC_26557_ES_2.2:2.4	-0.00035
152658	SRSF11_3393_ES_6.1:6.2:6.3	-0.0006
151539	HNRNPR_1044_ES_6	-0.0008
182894	FXR1_67748_ES_5:06	-0.00085
183914	HNRNPD_69700_ES_7	-0.00095
160605	PCBP2_22051_ES_15	-0.001
161578	SART3_24219_ES_7	-0.001
163229	SRP54_27181_ES_4.1:4.2	-0.0013
195210	HNRNPA1_485364_ES_3:4:5:6.1:6.2:10:11.2	-0.0013
163228	SRP54_27180_ES_4.2:5:6:7.1	-0.0014
160608	PCBP2_22055_ES_12:13	-0.00145
194644	ESRP1_98000_ES_14	-0.00165
162860	HNRNPC_26551_ES_2.2:2.4:2.5:2.6	-0.00175
175627	HNRNPLL_53261_ES_5.2:6.1	-0.00185
160603	PCBP2_22049_ES_15:16.1	-0.0019
179946	SF3A1_61726_ES_3.2:4.1	-0.00195
187993	QKI_78413_ES_4	-0.0022
162919	RBM23_26654_ES_3:04	-0.00295
173672	U2AF1L4_49270_ES_8	-0.0031
188321	TRA2A_78979_ES_3.1	-0.0032
182669	MBNL1_67325_ES_6	-0.0033
178568	RBM39_59246_ES_9	-0.00345
188345	HNRNPA2B1_79039_ES_2	-0.0037
182896	FXR1_67751_ES_5	-0.00375
157756	SF1_16684_ES_4	-0.004
151540	HNRNPR_1046_ES_5	-0.00405
186439	HNRNPH1_74908_ES_2	-0.00435
150958	TNFRSF18_36_ES_4.1:4.2:5.1	-0.0044
164022	ZC3H14_28721_ES_12	-0.0051
154810	RBM34_10339_ES_3	-0.0051
172219	DAZAP1_46479_ES_2	-0.00525
194846	HNRNPA1_212645_ES_3:4:5:6.1:6.2:7.1:7.2:9.1:9.2:10:11.2	-0.0053
167371	FUS_36247_ES_7	-0.00535
182659	MBNL1_67311_ES_11	-0.00535
164025	ZC3H14_28724_ES_13:14.1	-0.0061
152661	SRSF11_3396_ES_6.3	-0.0061
194894	HNRNPA1_264681_ES_3:4:5:6.1:6.2:8:9.1:9.2:10:11.1:11.2	-0.0069
164020	ZC3H14_28716_ES_13:14.1:14.2	-0.00705
173658	RBM42_49232_ES_3.2:4:5:6.1:6.2:6.3:7:8:9.1	-0.00735
173652	RBM42_49226_ES_5	-0.00785
163771	RBM25_28257_ES_8	-0.00835
188319	TRA2A_78977_ES_3.1:3.2	-0.00865
182836	TNFSF10_67647_ES_3:04	-0.0088
194751	HNRNPA1_120412_ES_6.2:8:9.1	-0.00905
178448	RALY_59018_ES_2	-0.0091
161891	SRSF9_24757_ES_3	-0.0096
183054	TRA2B_68038_ES_3	-0.0096
152657	SRSF11_3392_ES_5:6.1:6.2:6.3	-0.00975
179425	U2AF1_60780_ES_3	-0.01
176022	TIA1_53873_ES_8	-0.0101
194643	ESRP1_97999_ES_15	-0.0101
182892	FXR1_67746_ES_19	-0.01015
164026	ZC3H14_28725_ES_13:14.1	-0.0102
180085	RBFOX2_61983_ES_13	-0.0103
173675	U2AF1L4_49275_ES_3.1:3.2	-0.0106
168762	TNFSF13_38974_ES_4.1:4.2	-0.01085
186898	SRPK1_75936_ES_3	-0.01085
178566	RBM39_59241_ES_11	-0.01105
173660	RBM42_49234_ES_3.2:4:6.2:6.3:7:8:9.1	-0.01165
195003	HNRNPA1_301523_ES_8:9.1:9.2	-0.01165
178703	PABPC1L_59498_ES_12	-0.01235
182835	TNFSF10_67646_ES_3	-0.0136
174022	SNRPA_50001_ES_3	-0.0142
166371	TNFRSF12A_33348_ES_3.2	-0.0152
170924	SRSF2_43666_ES_2.3	-0.016
190044	RBM33_82440_ES_6	-0.016
178673	SRSF6_59434_ES_3	-0.01675
175634	SRSF7_53274_ES_7	-0.01715
194520	RBM42_95126_ES_5	-0.0176
172216	DAZAP1_46476_ES_13	-0.0177
155018	CELF2_10745_ES_8	-0.0184
181523	RBM6_64953_ES_4:05	-0.0184
162533	HNRNPA1L2_26005_ES_4	-0.01855
182658	MBNL1_67309_ES_12	-0.019
174514	SNRNP70_50887_ES_8.1:8.2	-0.0193
186436	HNRNPH1_74905_ES_13	-0.01955
151290	TARDBP_635_ES_3	-0.0196
151764	SRSF4_1424_ES_6	-0.0205
171410	ENOSF1_44466_ES_14:15:16	-0.0206
181511	RBM6_64940_ES_3.2	-0.0206
171416	ENOSF1_44472_ES_7:08	-0.02205
194634	SRPK2_97698_ES_19	-0.0224
152651	SRSF11_3386_ES_5	-0.023
173860	HNRNPL_49699_ES_8	-0.0234
195209	HNRNPA1_485363_ES_3:4:5:6.1:6.2:10:11.1:11.2	-0.0237
181520	RBM6_64950_ES_4:05:06	-0.025
182900	FXR1_67756_ES_2	-0.02505
173653	RBM42_49227_ES_05:06.1	-0.0252
174515	SNRNP70_50888_ES_8.1	-0.0263
183841	G3BP2_69550_ES_9	-0.02835
162867	HNRNPC_26558_ES_2.4	-0.0284
163434	SAMD4A_27599_ES_4	-0.0285
173670	U2AF1L4_49268_ES_08:09.1	-0.02925
160611	PCBP2_22058_ES_12	-0.0295
176862	PRPF40A_55608_ES_8	-0.0298
182837	TNFSF10_67648_ES_4	-0.02985
152652	SRSF11_3387_ES_5:6.1:6.2:6.3:6.4	-0.03195
151590	SRRM1_1128_ES_16	-0.0328
162859	HNRNPC_26550_ES_2.2:2.3:2.4:2.5:2.6	-0.0372
183917	HNRNPD_69703_ES_2	-0.03815
171418	ENOSF1_44475_ES_3	-0.03855
186926	SRSF3_75985_ES_4.1	-0.0411
171415	ENOSF1_44471_ES_6:07:08	-0.0425
182663	MBNL1_67318_ES_10	-0.04295
162918	RBM23_26653_ES_4	-0.0443
194511	HNRNPM_94942_ES_13	-0.0443
194843	HNRNPA1_212642_ES_3:4:5:6.1:9.2:10:11.1:11.2	-0.0458
185877	ANKHD1_73656_ES_16	-0.0467
152678	ZRANB2_3436_ES_10	-0.0479
152810	RBMXL1_3705_ES_2	-0.04805
195060	HNRNPA2B1_318763_ES_7:08	-0.0509
181519	RBM6_64949_ES_3.2:4:5:6	-0.05205
160610	PCBP2_22057_ES_12	-0.05295
180087	RBFOX2_61985_ES_12	-0.06465
180086	RBFOX2_61984_ES_12:13	-0.06745
176025	TIA1_53876_ES_5	-0.0678
176023	TIA1_53874_ES_6	-0.06805
164021	ZC3H14_28717_ES_13:14.1	-0.06845
179424	U2AF1_60778_ES_4	-0.07375
181521	RBM6_64951_ES_3.1:3.2:4:5	-0.0743
191646	HSF1_85559_ES_10	-0.0769
151765	SRSF4_1425_ES_2:03:04	-0.0805
182893	FXR1_67747_ES_2:05:06	-0.08195
181510	RBM6_64939_ES_3.1:3.2	-0.09365
181522	RBM6_64952_ES_3.2:4:5	-0.0983
193488	RBM10_88906_ES_4	-0.0988
173659	RBM42_49233_ES_3.2:4:6.1:6.2:6.3:7:8:9.1	-0.1026
182895	FXR1_67750_ES_2:05	-0.1041
193947	RBM41_89818_ES_5	-0.1162
181518	RBM6_64948_ES_3.1:3.2:4:5:6	-0.1201
174513	SNRNP70_50886_ES_8.1:8.2:8.3	-0.1204
194442	HNRNPA1_93166_ES_6.3:7.2	-0.1251
188343	HNRNPA2B1_79037_ES_12.2	-0.1301
162861	HNRNPC_26552_ES_2.4:2.5:2.6	-0.1443
173676	U2AF1L4_49276_ES_3.2	-0.1589
176024	TIA1_53875_ES_5:06	-0.15975
162865	HNRNPC_26556_ES_2.2:2.3:2.4	-0.17125
171411	ENOSF1_44467_ES_15:16	-0.1821
166370	TNFRSF12A_33347_ES_3.1:3.2	-0.25975
194750	HNRNPA1_120411_ES_8	-0.3008

## Sheet: LUAD
	Event	deltaPSI
139075	MBNL1_67324_ES_8	0.2922
119929	MBNL2_26141_ES_9:10	0.1987
119931	MBNL2_26144_ES_7	0.1812
119930	MBNL2_26142_ES_10	0.1566
119928	MBNL2_26140_ES_9	0.1362
140266	HNRNPDL_69705_ES_8	0.1095
145907	CNOT4_81887_ES_13	0.0922
115573	RBM4_17096_ES_4.1	0.0828
121337	ZC3H14_28723_ES_13:14.1:14.2	0.0814
120781	SAMD4A_27599_ES_4	0.0809
114864	CELF1_15768_ES_3:04	0.0783
120780	SAMD4A_27598_ES_13	0.0744
139417	IGF2BP2_68031_ES_11	0.0744
123182	SNRPA1_32758_ES_6	0.0681
137990	RBM6_64939_ES_3.1:3.2	0.0647
113564	PPRC1_12938_ES_8:09	0.0635
133615	RBMS1_55728_ES_13	0.0577
132751	TIA1_53873_ES_8	0.0567
135059	RALY_59017_ES_5	0.0561
136488	SF3A1_61730_ES_2:3.1:4.2:5:6:7:8:9:10.1	0.05375
110392	ZRANB2_3436_ES_10	0.0477
121339	ZC3H14_28726_ES_12	0.0434
109301	HNRNPR_1048_ES_2.1:2.2	0.0416
150736	HNRNPA1_301521_ES_7.1:7.2:8:9.1:9.2	0.0414
135277	SRSF6_59434_ES_3	0.041
150606	HNRNPA1_212638_ES_3:4:5:6.1:6.2:7.1:7.2:8:9.1:9.2:10:11.1:11.2	0.04045
118052	PCBP2_22052_ES_15	0.0398
109302	HNRNPR_1049_ES_2.2	0.039
121338	ZC3H14_28724_ES_13:14.1	0.0373
118112	HNRNPA1_22147_ES_6.2:7.1:7.2:8:9.1	0.0359
150110	FMR1_90274_ES_13	0.0346
150609	HNRNPA1_212642_ES_3:4:5:6.1:9.2:10:11.1:11.2	0.03185
109346	SRRM1_1128_ES_16	0.0311
129021	PTBP1_46317_ES_9.1:9.2	0.0271
129022	PTBP1_46318_ES_9.2	0.02535
132752	TIA1_53874_ES_6	0.0252
121336	ZC3H14_28722_ES_12:13:14.1:14.2	0.0249
120250	RBM23_26652_ES_6	0.0238
109784	PABPC4_1895_ES_11	0.0234
150393	RBM39_95934_ES_5	0.0229
125821	TNFSF12_38968_ES_6	0.0221
150430	ESRP1_97999_ES_15	0.0221
110365	SRSF11_3386_ES_5	0.0216
115332	SF1_16682_ES_14.1	0.0199
132396	SRSF7_53284_ES_4.3:4.4	0.0197
147152	ESRP1_84566_ES_15	0.0196
120253	RBM23_26655_ES_3	0.0191
150394	RBM39_95936_ES_4:05	0.0188
139069	MBNL1_67316_ES_11	0.01835
109782	PABPC4_1893_ES_11	0.017
139980	RBM47_69091_ES_8.2	0.0167
139418	TRA2B_68037_ES_2:03	0.0165
139419	TRA2B_68038_ES_3	0.016
148295	HNRNPK_86714_ES_9	0.016
110709	RBM15_4103_ES_2	0.0153
128385	ENOSF1_44465_ES_14	0.0153
145620	SRPK2_81284_ES_20	0.0153
139068	MBNL1_67315_ES_10:11	0.0151
142701	HNRNPAB_74844_ES_6	0.0151
139070	MBNL1_67318_ES_10	0.0145
118051	PCBP2_22051_ES_15	0.01425
113098	HNRNPH3_11933_ES_3	0.01375
142730	HNRNPH1_74907_ES_5	0.0126
109783	PABPC4_1894_ES_10.2:11	0.0121
120252	RBM23_26654_ES_3:04	0.0117
150504	HNRNPA1_120409_ES_7.1:7.2	0.0108
112657	CELF2_10745_ES_8	0.0103
118964	SART3_24219_ES_7	0.0098
150738	HNRNPA1_301523_ES_8:9.1:9.2	0.0091
142179	ANKHD1_73655_ES_31	0.0084
118111	HNRNPA1_22146_ES_8	0.0079
150902	HNRNPA1_485363_ES_3:4:5:6.1:6.2:10:11.1:11.2	0.00775
129126	DAZAP1_46479_ES_2	0.0077
137991	RBM6_64940_ES_3.2	0.0075
136416	EWSR1_61584_ES_9.1:9.2:11.2	0.0071
140264	HNRNPD_69703_ES_2	0.0067
143654	SYNCRIP_76935_ES_2	0.0066
129124	DAZAP1_46477_ES_8	0.00655
136415	EWSR1_61583_ES_9.1:9.2:11.1:11.2	0.0065
129467	HNRNPM_47237_ES_3	0.0058
140267	HNRNPDL_69706_ES_6	0.0056
139024	TM4SF1_67225_ES_2.3	0.0055
138001	RBM6_64951_ES_3.1:3.2:4:5	0.0053
125826	TNFSF13_38975_ES_03:04.1	0.005
142702	HNRNPAB_74845_ES_5.3:6	0.0049
148296	HNRNPK_86715_ES_7	0.0043
132753	TIA1_53875_ES_5:06	0.0042
109351	SRRM1_1133_ES_4:05	0.0039
142731	HNRNPH1_74908_ES_2	0.0039
136417	EWSR1_61585_ES_7	0.0032
150612	HNRNPA1_212645_ES_3:4:5:6.1:6.2:7.1:7.2:9.1:9.2:10:11.2	0.00275
136487	SF3A1_61729_ES_2:3.1:3.2:4.1:4.2:5:6:7:8:9:10.1	0.0025
109573	KHDRBS1_1542_ES_3	0.002
132386	SRSF7_53274_ES_7	0.0019
150610	HNRNPA1_212643_ES_3:4:5:6.1:6.2:7.1:7.2:8:9.1:9.2:10:11.2	0.00185
129465	HNRNPM_47235_ES_11	0.0018
150659	HNRNPA1_264681_ES_3:4:5:6.1:6.2:8:9.1:9.2:10:11.1:11.2	0.0017
143212	SRSF3_75985_ES_4.1	0.0016
150614	HNRNPA1_212647_ES_3:4:5:6.1:9.2:10:11.2	0.0014
118049	PCBP2_22049_ES_15:16.1	0.00135
130532	U2AF1L4_49275_ES_3.1:3.2	0.0009
133950	SF3B1_56680_ES_4.3	0.0005
150616	PCBP2_213888_ES_6	0.00045
150903	HNRNPA1_485364_ES_3:4:5:6.1:6.2:10:11.2	0.0004
109348	SRRM1_1130_ES_11	0.0003
120202	HNRNPC_26560_ES_2.2	0.0003
108752	TNFRSF18_36_ES_4.1:4.2:5.1	0
109048	TARDBP_633_ES_3:04	0
109049	TARDBP_634_ES_4	0
109518	SRSF4_1422_ES_8:09	0
110368	SRSF11_3389_ES_5:6.1:6.3:6.4	0
110369	SRSF11_3390_ES_6.1:6.3:6.4	0
110372	SRSF11_3393_ES_6.1:6.2:6.3	0
110373	SRSF11_3394_ES_5:6.1:6.3	0
110374	SRSF11_3395_ES_6.1:6.3	0
112655	CELF2_10740_ES_15	0
112658	CELF2_10746_ES_5	0
113096	HNRNPH3_11929_ES_3:4.1:4.2	0
113097	HNRNPH3_11931_ES_03:04.1	0
115145	TUT1_16355_ES_3	0
115336	SF1_16687_ES_1.3	0
115575	RBM4_17098_ES_3.2	0
115580	RBM4B_17110_ES_4	0
115581	RBM4B_17111_ES_3	0
116052	RSF1_17968_ES_3	0
116491	RBM7_18826_ES_2	0
116492	RBM7_18827_ES_2:3.1:3.2	0
116984	TNFRSF1A_19830_ES_3.2:4.1	0
116985	TNFRSF1A_19831_ES_3.1:3.2	0
116986	TNFRSF1A_19832_ES_3.1:3.2:4.1	0
116987	TNFRSF1A_19835_ES_2	0
118113	HNRNPA1_22148_ES_6.2:6.3:7.2:8:9.1	0
118115	HNRNPA1_22150_ES_6.2:6.3:7.2:9.1	0
118962	SART3_24217_ES_10	0
119933	MBNL2_26146_ES_5:6.1:6.2:6.3:7	0
119934	MBNL2_26148_ES_5:6.1:6.2:6.3	0
119995	TNFSF13B_26239_ES_4	0
120179	HNRNPC_26537_ES_8.1:8.2	0
120180	HNRNPC_26538_ES_8.2	0
120182	HNRNPC_26540_ES_6.2:6.3:7.1	0
120183	HNRNPC_26541_ES_5:6.1:6.2	0
120185	HNRNPC_26543_ES_3.3:4.1:4.2	0
120186	HNRNPC_26544_ES_3.3:4.1	0
120189	HNRNPC_26547_ES_2.6	0
120193	HNRNPC_26551_ES_2.2:2.4:2.5:2.6	0
120195	HNRNPC_26553_ES_2.2:2.3:2.4:2.6	0
120196	HNRNPC_26554_ES_2.2:2.4:2.6	0
120197	HNRNPC_26555_ES_2.4:2.6	0
120199	HNRNPC_26557_ES_2.2:2.4	0
120254	RBM23_26657_ES_2:03	0
120551	SRP54_27180_ES_4.2:5:6:7.1	0
120552	SRP54_27181_ES_4.1:4.2	0
121099	RBM25_28258_ES_6	0
121100	RBM25_28259_ES_2	0
121335	ZC3H14_28721_ES_12	0
121340	ZC3H14_28727_ES_5	0
121341	ZC3H14_28729_ES_4	0
122988	TM6SF1_32250_ES_8	0
122989	TM6SF1_32251_ES_6.2:7:8	0
122990	TM6SF1_32258_ES_5.2:5.3:6.2:7:8	0
123845	TNFRSF17_34052_ES_2	0
125827	TNFSF13_38976_ES_2.2:3	0
127321	SRSF1_42633_ES_2.2:3.1:3.2:3.3:3.4	0
127322	SRSF1_42634_ES_2.2:3.1:3.3:3.4	0
127323	SRSF1_42636_ES_2.2:3.1:3.3	0
128386	ENOSF1_44468_ES_6:07	0
128387	ENOSF1_44469_ES_7	0
128389	ENOSF1_44471_ES_6:07:08	0
128390	ENOSF1_44472_ES_7:08	0
128902	TNFRSF11A_45701_ES_7:08:09	0
129023	PTBP1_46319_ES_3:4:5:6:7:8:9.1:9.2:10	0
129024	PTBP1_46321_ES_3:4:5:6:7:8:10	0
129848	ASF1B_47963_ES_3.1:3.2	0
129849	ASF1B_47965_ES_2	0
130504	RBM42_49222_ES_9.1:9.2	0
130505	RBM42_49223_ES_5:6.1:6.2	0
130510	RBM42_49229_ES_05:06.1	0
130511	RBM42_49231_ES_4	0
130512	RBM42_49232_ES_3.2:4:5:6.1:6.2:6.3:7:8:9.1	0
130513	RBM42_49233_ES_3.2:4:6.1:6.2:6.3:7:8:9.1	0
130514	RBM42_49234_ES_3.2:4:6.2:6.3:7:8:9.1	0
130527	U2AF1L4_49268_ES_08:09.1	0
130887	HNRNPUL1_50037_ES_8:09	0
132378	HNRNPLL_53261_ES_5.2:6.1	0
132379	HNRNPLL_53263_ES_4.2:5.2	0
132397	SRSF7_53285_ES_4.4	0
132749	TIA1_53871_ES_13:14.1:14.2	0
132750	TIA1_53872_ES_13:14.2	0
132784	ZNF638_53930_ES_23	0
135175	RBM39_59239_ES_11:12.1	0
135177	RBM39_59245_ES_7:09	0
135179	RBM39_59247_ES_7	0
135181	RBM39_59249_ES_5	0
135306	PABPC1L_59497_ES_14	0
135513	RBM38_59896_ES_5	0
136413	EWSR1_61581_ES_9.2:11.1:11.2:12:13.1	0
136414	EWSR1_61582_ES_9.2:11.2:12:13.1	0
136418	EWSR1_61586_ES_5	0
136485	SF3A1_61727_ES_3.1:3.2:4.1:4.2	0
136486	SF3A1_61728_ES_3.1:4.2	0
136617	RBFOX2_61983_ES_13	0
136620	RBFOX2_61987_ES_6	0
137992	RBM6_64941_ES_3.1:3.2:4:5:6:7	0
137993	RBM6_64942_ES_3.2:4:5:6:7	0
137994	RBM6_64943_ES_4:5:6:7	0
137995	RBM6_64944_ES_3.1:3.2:4:5:7	0
137996	RBM6_64945_ES_3.2:4:5:7	0
137997	RBM6_64947_ES_7	0
138007	RBM5_64961_ES_4	0
138049	RASSF1_65021_ES_3.2	0
138050	RASSF1_65023_ES_3.2:5	0
139071	MBNL1_67320_ES_8:09:10	0
139072	MBNL1_67321_ES_9:10	0
139073	MBNL1_67322_ES_8:09	0
139074	MBNL1_67323_ES_9	0
139276	FXR1_67747_ES_2:05:06	0
139277	FXR1_67748_ES_5:06	0
139278	FXR1_67750_ES_2:05	0
139279	FXR1_67751_ES_5	0
139280	FXR1_67752_ES_2:5:6:7:8:9:10:11:12:13:14:15	0
139982	RBM47_69093_ES_3.2:6:7.1	0
140262	HNRNPD_69701_ES_2:03	0
140263	HNRNPD_69702_ES_3	0
142151	MATR3_73580_ES_20	0
142153	MATR3_73582_ES_8:09	0
142154	MATR3_73590_ES_3	0
142361	CSF1R_74059_ES_15	0
142362	CSF1R_74060_ES_7	0
142393	RBM22_74108_ES_3.2:4	0
142433	G3BP1_74191_ES_7	0
142434	G3BP1_74193_ES_4	0
142704	HNRNPAB_74847_ES_5.2:5.3:6	0
143184	SRPK1_75936_ES_3	0
144556	TRA2A_78978_ES_02:03.1	0
145783	RBM28_81665_ES_2:3:4:5	0
146472	TNFRSF10B_83060_ES_2	0
146475	TNFRSF10C_83066_ES_5	0
147514	KHDRBS3_85274_ES_4:5:6:7	0
147703	HSF1_85558_ES_12	0
150088	RBMX_90223_ES_4	0
150089	RBMX_90224_ES_4:05	0
150091	RBMX_90228_ES_02:03.2	0
150107	FMR1_90271_ES_15:16.1:16.2	0
150108	FMR1_90272_ES_15:16.2	0
150109	FMR1_90273_ES_15	0
150112	FMR1_90277_ES_10.1	0
150505	HNRNPA1_120410_ES_6.3:7.2	0
150607	HNRNPA1_212639_ES_3:4:5:6.1:6.2:6.3:7.2:8:9.1:9.2:10:11.1:11.2	0
150608	HNRNPA1_212641_ES_3:4:5:6.1:6.2:6.3:7.2:9.1:9.2:10:11.1:11.2	0
150611	HNRNPA1_212644_ES_3:4:5:6.1:6.2:6.3:7.2:8:9.1:9.2:10:11.2	0
150613	HNRNPA1_212646_ES_3:4:5:6.1:6.2:6.3:7.2:9.1:9.2:10:11.2	0
150660	HNRNPA1_264682_ES_3:4:5:6.1:6.2:8:9.1:9.2:10:11.2	0
150737	HNRNPA1_301522_ES_6.3:7.2:8:9.1:9.2	0
150739	HNRNPA1_301525_ES_6.3:7.2:9.1:9.2	0
128392	ENOSF1_44475_ES_3	-0.0004
130507	RBM42_49226_ES_5	-0.0006
144234	QKI_78413_ES_4	-0.00155
137998	RBM6_64948_ES_3.1:3.2:4:5:6	-0.0016
118114	HNRNPA1_22149_ES_6.2:7.1:7.2:9.1	-0.0019
135988	U2AF1_60780_ES_3	-0.0026
124497	FUS_36247_ES_7	-0.0026
136484	SF3A1_61726_ES_3.2:4.1	-0.0027
135173	RBM39_59237_ES_20	-0.0029
109299	HNRNPR_1046_ES_5	-0.0029
109298	HNRNPR_1044_ES_6	-0.003
121098	RBM25_28257_ES_8	-0.003
150506	HNRNPA1_120412_ES_6.2:8:9.1	-0.0035
118056	PCBP2_22057_ES_12	-0.0037
140261	HNRNPD_69700_ES_7	-0.0043
118055	PCBP2_22056_ES_13	-0.0044
135178	RBM39_59246_ES_9	-0.0045
139076	MBNL1_67325_ES_6	-0.0047
150790	HNRNPA2B1_318763_ES_7:08	-0.005
137989	RBM6_64938_ES_6	-0.0051
119265	SRSF9_24757_ES_3	-0.0054
144557	TRA2A_78979_ES_3.1	-0.0055
128391	ENOSF1_44474_ES_6	-0.0058
121333	ZC3H14_28716_ES_13:14.1:14.2	-0.0062
127918	SRSF2_43666_ES_2.3	-0.0065
119996	TNFSF13B_26241_ES_3	-0.0066
123508	TNFRSF12A_33348_ES_3.2	-0.0069
150431	ESRP1_98000_ES_14	-0.0075
139229	TNFSF10_67647_ES_3:04	-0.0078
115334	SF1_16684_ES_4	-0.0084
110363	SRSF11_3382_ES_5:6.1:6.2	-0.0091
109519	SRSF4_1424_ES_6	-0.0097
118054	PCBP2_22055_ES_12:13	-0.0098
135176	RBM39_59241_ES_11	-0.0107
110375	SRSF11_3396_ES_6.3	-0.0107
135514	RBM38_59898_ES_4	-0.0107
118053	PCBP2_22053_ES_13	-0.0108
142593	CPEB4_74596_ES_4	-0.0121
146199	RBM33_82440_ES_6	-0.01225
130531	U2AF1L4_49272_ES_4	-0.01255
142728	HNRNPH1_74905_ES_13	-0.0136
147153	ESRP1_84567_ES_14:15	-0.0138
139066	MBNL1_67309_ES_12	-0.014
130864	SNRPA_50001_ES_3	-0.0143
144553	TRA2A_78975_ES_2	-0.01455
135307	PABPC1L_59498_ES_12	-0.0146
125825	TNFSF13_38974_ES_4.1:4.2	-0.01545
139281	FXR1_67756_ES_2	-0.0157
135987	U2AF1_60778_ES_4	-0.0158
121334	ZC3H14_28717_ES_13:14.1	-0.01635
131336	SNRNP70_50888_ES_8.1	-0.0164
138002	RBM6_64952_ES_3.2:4:5	-0.01785
110371	SRSF11_3392_ES_5:6.1:6.2:6.3	-0.0189
139077	MBNL1_67326_ES_3:04	-0.0191
109520	SRSF4_1425_ES_2:03:04	-0.0204
129123	DAZAP1_46476_ES_13	-0.0204
113749	TIAL1_13268_ES_6	-0.0207
147704	HSF1_85559_ES_10	-0.0216
132754	TIA1_53876_ES_5	-0.0216
131335	SNRNP70_50887_ES_8.1:8.2	-0.0229
139067	MBNL1_67311_ES_11	-0.023
139275	FXR1_67746_ES_19	-0.023
118057	PCBP2_22058_ES_12	-0.0238
147368	TNFRSF11B_84998_ES_3	-0.0242
135182	RBM39_59250_ES_4	-0.0243
130711	HNRNPL_49699_ES_8	-0.0282
130508	RBM42_49227_ES_05:06.1	-0.029
144577	HNRNPA2B1_79039_ES_2	-0.0294
120192	HNRNPC_26550_ES_2.2:2.3:2.4:2.5:2.6	-0.0301
144554	TRA2A_78976_ES_2:3.1:3.2	-0.0308
140187	G3BP2_69550_ES_9	-0.0341
109050	TARDBP_635_ES_3	-0.0358
147154	ESRP1_84568_ES_14	-0.0362
144575	HNRNPA2B1_79037_ES_12.2	-0.0364
137999	RBM6_64949_ES_3.2:4:5:6	-0.0383
150380	HNRNPM_94942_ES_13	-0.0396
136618	RBFOX2_61985_ES_12	-0.0435
110518	RBMXL1_3705_ES_2	-0.0437
144555	TRA2A_78977_ES_3.1:3.2	-0.044
110366	SRSF11_3387_ES_5:6.1:6.2:6.3:6.4	-0.0443
149467	RBM10_88906_ES_4	-0.046
149910	RBM41_89818_ES_5	-0.052
120200	HNRNPC_26558_ES_2.4	-0.0522
130529	U2AF1L4_49270_ES_8	-0.062
138000	RBM6_64950_ES_4:05:06	-0.0632
120251	RBM23_26653_ES_4	-0.06485
133554	PRPF40A_55608_ES_8	-0.0731
139420	TRA2B_68039_ES_2	-0.081
131334	SNRNP70_50886_ES_8.1:8.2:8.3	-0.0905
120194	HNRNPC_26552_ES_2.4:2.5:2.6	-0.108
130533	U2AF1L4_49276_ES_3.2	-0.1114
120198	HNRNPC_26556_ES_2.2:2.3:2.4	-0.1705
123507	TNFRSF12A_33347_ES_3.1:3.2	-0.23

## Sheet: LIHC
	Event	deltaPSI
108139	MBNL3_90132_ES_9	0.13165
106146	TNFRSF11B_84998_ES_3	0.1022
83663	PCBP2_22052_ES_15	0.09095
87557	SNRPA1_32758_ES_6	0.0896
83714	HNRNPA1_22147_ES_6.2:7.1:7.2:8:9.1	0.07905
99139	RBM6_64948_ES_3.1:3.2:4:5:6	0.0689
108688	HNRNPA1_301521_ES_7.1:7.2:8:9.1:9.2	0.06725
100822	HNRNPDL_69705_ES_8	0.0647
97012	SRSF6_59434_ES_3	0.064
95114	TIA1_53873_ES_8	0.05995
80429	PPRC1_12938_ES_8:9	0.05935
91660	ENOSF1_44471_ES_6:7:8	0.0581
95115	TIA1_53874_ES_6	0.0569
108138	MBNL3_90131_ES_11	0.0546
86191	ZC3H14_28723_ES_13:14.1:14.2	0.0542
108553	HNRNPA1_120409_ES_7.1:7.2	0.0513
86193	ZC3H14_28726_ES_12	0.047
77148	HNRNPR_1049_ES_2.2	0.0463
108558	ENOSF1_123118_ES_15:16:17	0.0462
105033	CNOT4_81887_ES_13	0.04505
77990	ZRANB2_3436_ES_10	0.0441
100110	FXR1_67746_ES_19	0.04025
85391	RBM23_26652_ES_6	0.04
83662	PCBP2_22051_ES_15	0.0384
77968	SRSF11_3392_ES_5:6.1:6.2:6.3	0.0309
103998	HNRNPA2B1_79037_ES_12.2	0.0266
108617	HNRNPA1_212642_ES_3:4:5:6.1:9.2:10:11.1:11.2	0.02615
91250	SRSF2_43666_ES_2.3	0.02465
108614	HNRNPA1_212638_ES_3:4:5:6.1:6.2:7.1:7.2:8:9.1:9.2:10:11.1:11.2	0.02465
86190	ZC3H14_28722_ES_12:13:14.1:14.2	0.02385
77176	SRRM1_1128_ES_16	0.0212
91662	ENOSF1_44474_ES_6	0.0202
86188	ZC3H14_28717_ES_13:14.1	0.01955
85349	HNRNPC_26557_ES_2.2:2.4	0.0177
86192	ZC3H14_28724_ES_12:13:14.1	0.0173
80559	TIAL1_13268_ES_6	0.0172
77962	SRSF11_3382_ES_5:6.1:6.2	0.0157
102151	ANKHD1_73655_ES_31	0.0149
100817	HNRNPD_69700_ES_7	0.0144
102592	HNRNPH1_74907_ES_5	0.0138
99133	RBM6_64938_ES_6	0.0135
103982	TRA2A_78976_ES_2:3.1:3.2	0.0132
108182	FMR1_90274_ES_13	0.0128
92243	DAZAP1_46479_ES_2	0.01245
77965	SRSF11_3389_ES_5:6.1:6.3:6.4	0.0122
80071	HNRNPH3_11933_ES_3	0.01095
83713	HNRNPA1_22146_ES_8	0.01085
108716	HNRNPA1_485363_ES_3:4:5:6.1:6.2:10:11.1:11.2	0.01035
94835	SRSF7_53274_ES_7	0.0096
86189	ZC3H14_28721_ES_12	0.0096
87834	TNFRSF12A_33348_ES_3.2	0.00935
100234	TRA2B_68038_ES_3	0.0084
92535	HNRNPM_47237_ES_3	0.008
89670	TNFSF12_38968_ES_6	0.0079
76975	TARDBP_635_ES_3	0.0072
92241	DAZAP1_46477_ES_8	0.0072
98049	RBFOX2_61985_ES_12	0.0071
91661	ENOSF1_44472_ES_7:8	0.00625
88652	FUS_36247_ES_7	0.00595
81755	SF1_16687_ES_1.3	0.0054
93370	U2AF1L4_49272_ES_4	0.00505
85352	HNRNPC_26560_ES_2.2	0.00465
92533	HNRNPM_47235_ES_11	0.0042
77147	HNRNPR_1048_ES_2.1:2.2	0.004
102593	HNRNPH1_74908_ES_2	0.0038
81753	SF1_16684_ES_4	0.0032
97947	SF3A1_61729_ES_2:3.1:3.2:4.1:4.2:5:6:7:8:9:10.1	0.00315
107720	RBM10_88906_ES_4	0.00265
99949	TM4SF1_67225_ES_2.3	0.0024
108624	PCBP2_213888_ES_6	0.0022
108618	HNRNPA1_212643_ES_3:4:5:6.1:6.2:7.1:7.2:8:9.1:9.2:10:11.2	0.0019
84630	SRSF9_24757_ES_3	0.0012
97888	EWSR1_61585_ES_7	0.00115
106859	HNRNPK_86715_ES_7	0.00095
85343	HNRNPC_26551_ES_2.2:2.4:2.5:2.6	0.0007
83716	HNRNPA1_22149_ES_6.2:7.1:7.2:9.1	0.00065
96949	RBM39_59250_ES_4	0.00065
77972	SRSF11_3396_ES_6.3	0.0006
96945	RBM39_59246_ES_9	0.00045
77970	SRSF11_3394_ES_5:6.1:6.3	0.0003
100081	TNFSF10_67647_ES_3:4	0.0001
76973	TARDBP_633_ES_3:4	0
76974	TARDBP_634_ES_4	0
77145	HNRNPR_1044_ES_6	0
77146	HNRNPR_1046_ES_5	0
77286	SRSF4_1422_ES_8:9	0
77966	SRSF11_3390_ES_6.1:6.3:6.4	0
77969	SRSF11_3393_ES_6.1:6.2:6.3	0
77971	SRSF11_3395_ES_6.1:6.3	0
80069	HNRNPH3_11929_ES_3:4.1:4.2	0
80070	HNRNPH3_11931_ES_3:4.1	0
81574	TUT1_16355_ES_3	0
81948	RBM14-RBM4_17101_ES_2	0
81954	RBM4B_17110_ES_4	0
82631	RBM7_18826_ES_2	0
82632	RBM7_18827_ES_2:3.1:3.2	0
82974	TNFRSF1A_19830_ES_3.2:4.1	0
82975	TNFRSF1A_19831_ES_3.1:3.2	0
82976	TNFRSF1A_19832_ES_3.1:3.2:4.1	0
82977	TNFRSF1A_19835_ES_2	0
83715	HNRNPA1_22148_ES_6.2:6.3:7.2:8:9.1	0
83717	HNRNPA1_22150_ES_6.2:6.3:7.2:9.1	0
84388	SART3_24217_ES_10	0
85113	MBNL2_26148_ES_5:6.1:6.2:6.3	0
85329	HNRNPC_26537_ES_8.1:8.2	0
85330	HNRNPC_26538_ES_8.2	0
85332	HNRNPC_26540_ES_6.2:6.3:7.1	0
85333	HNRNPC_26541_ES_5:6.1:6.2	0
85335	HNRNPC_26543_ES_3.3:4.1:4.2	0
85336	HNRNPC_26544_ES_3.3:4.1	0
85339	HNRNPC_26547_ES_2.6	0
85345	HNRNPC_26553_ES_2.2:2.3:2.4:2.6	0
85346	HNRNPC_26554_ES_2.2:2.4:2.6	0
85347	HNRNPC_26555_ES_2.4:2.6	0
85393	RBM23_26654_ES_3:4	0
85394	RBM23_26655_ES_3	0
85395	RBM23_26657_ES_2:3	0
85634	SRP54_27180_ES_4.2:5:6:7.1	0
85635	SRP54_27181_ES_4.1:4.2	0
86004	RBM25_28258_ES_6	0
86194	ZC3H14_28727_ES_5	0
86195	ZC3H14_28729_ES_4	0
90797	SRSF1_42633_ES_2.2:3.1:3.2:3.3:3.4	0
90798	SRSF1_42634_ES_2.2:3.1:3.3:3.4	0
91658	ENOSF1_44468_ES_6:7	0
91659	ENOSF1_44469_ES_7	0
92149	PTBP1_46319_ES_3:4:5:6:7:8:9.1:9.2:10	0
92150	PTBP1_46321_ES_3:4:5:6:7:8:10	0
92828	ASF1B_47963_ES_3.1:3.2	0
93346	RBM42_49222_ES_9.1:9.2	0
93347	RBM42_49223_ES_5:6.1:6.2	0
93352	RBM42_49229_ES_4:5:6.1	0
93353	RBM42_49231_ES_4	0
93354	RBM42_49232_ES_3.2:4:5:6.1:6.2:6.3:7:8:9.1	0
93355	RBM42_49233_ES_3.2:4:6.1:6.2:6.3:7:8:9.1	0
93356	RBM42_49234_ES_3.2:4:6.2:6.3:7:8:9.1	0
93366	U2AF1L4_49268_ES_8:9.1	0
93650	HNRNPUL1_50037_ES_8:9	0
94829	HNRNPLL_53261_ES_5.2:6.1	0
94830	HNRNPLL_53263_ES_4.2:5.2	0
94846	SRSF7_53285_ES_4.4	0
95113	TIA1_53871_ES_13:14.1:14.2	0
95140	ZNF638_53930_ES_23	0
95953	SF3B1_56680_ES_4.3	0
96942	RBM39_59239_ES_11:12.1	0
96944	RBM39_59245_ES_7:9	0
96946	RBM39_59247_ES_7	0
97189	RBM38_59896_ES_5	0
97190	RBM38_59898_ES_4	0
97884	EWSR1_61581_ES_9.2:11.1:11.2:12:13.1	0
97885	EWSR1_61582_ES_9.2:11.2:12:13.1	0
97886	EWSR1_61583_ES_9.1:9.2:11.1:11.2	0
97889	EWSR1_61586_ES_5	0
97946	SF3A1_61727_ES_3.1:3.2:4.1:4.2	0
98048	RBFOX2_61983_ES_13	0
98051	RBFOX2_61987_ES_6	0
99136	RBM6_64941_ES_3.1:3.2:4:5:6:7	0
99137	RBM6_64942_ES_3.2:4:5:6:7	0
99138	RBM6_64945_ES_3.2:4:5:7	0
99980	MBNL1_67325_ES_6	0
100111	FXR1_67748_ES_5:6	0
100112	FXR1_67751_ES_5	0
100631	RBM47_69091_ES_8.2	0
100818	HNRNPD_69701_ES_2:3	0
100819	HNRNPD_69702_ES_3	0
102128	MATR3_73580_ES_20	0
102130	MATR3_73582_ES_8:9	0
102282	CSF1R_74059_ES_15	0
102309	RBM22_74108_ES_3.2:4	0
102349	G3BP1_74191_ES_7	0
102350	G3BP1_74193_ES_4	0
102569	HNRNPAB_74847_ES_5.2:5.3:6	0
103984	TRA2A_78978_ES_2:3.1	0
103985	TRA2A_78979_ES_3.1	0
104950	RBM28_81665_ES_2:3:4:5	0
105444	TNFRSF10B_83060_ES_2	0
106243	KHDRBS3_85274_ES_4:5:6:7	0
106382	HSF1_85558_ES_12	0
108164	RBMX_90223_ES_4	0
108165	RBMX_90224_ES_4:5	0
108167	RBMX_90228_ES_2:3.2	0
108179	FMR1_90271_ES_15:16.1:16.2	0
108180	FMR1_90272_ES_15:16.2	0
108181	FMR1_90273_ES_15	0
108615	HNRNPA1_212639_ES_3:4:5:6.1:6.2:6.3:7.2:8:9.1:9.2:10:11.1:11.2	0
108616	HNRNPA1_212641_ES_3:4:5:6.1:6.2:6.3:7.2:9.1:9.2:10:11.1:11.2	0
108619	HNRNPA1_212644_ES_3:4:5:6.1:6.2:6.3:7.2:8:9.1:9.2:10:11.2	0
108621	HNRNPA1_212646_ES_3:4:5:6.1:6.2:6.3:7.2:9.1:9.2:10:11.2	0
108689	HNRNPA1_301522_ES_6.3:7.2:8:9.1:9.2	0
108691	HNRNPA1_301525_ES_6.3:7.2:9.1:9.2	0
108717	HNRNPA1_485364_ES_3:4:5:6.1:6.2:10:11.2	-0.0003
108622	HNRNPA1_212647_ES_3:4:5:6.1:9.2:10:11.2	-0.00035
108679	HNRNPA1_264682_ES_3:4:5:6.1:6.2:8:9.1:9.2:10:11.2	-0.00045
97887	EWSR1_61584_ES_9.1:9.2:11.2	-0.0005
93349	RBM42_49226_ES_5	-0.0007
97945	SF3A1_61726_ES_3.2:4.1	-0.0007
108413	HNRNPM_94942_ES_13	-0.0017
102567	HNRNPAB_74845_ES_5.3:6	-0.002
96940	RBM39_59237_ES_20	-0.00205
108678	HNRNPA1_264681_ES_3:4:5:6.1:6.2:8:9.1:9.2:10:11.1:11.2	-0.0027
85350	HNRNPC_26558_ES_2.4	-0.0034
100113	FXR1_67756_ES_2	-0.0035
83668	PCBP2_22058_ES_12	-0.00355
77326	KHDRBS1_1542_ES_3	-0.0036
100823	HNRNPDL_69706_ES_6	-0.00365
83664	PCBP2_22053_ES_13	-0.004
105256	RBM33_82440_ES_6	-0.004
91657	ENOSF1_44465_ES_14	-0.0044
97555	U2AF1_60780_ES_3	-0.0046
77476	PABPC4_1894_ES_10.2:11	-0.0053
92148	PTBP1_46317_ES_9.1:9.2	-0.0059
108620	HNRNPA1_212645_ES_3:4:5:6.1:6.2:7.1:7.2:9.1:9.2:10:11.2	-0.00605
83665	PCBP2_22055_ES_12:13	-0.0061
102988	SRSF3_75985_ES_4.1	-0.00615
99141	RBM6_64952_ES_3.2:4:5	-0.007
106858	HNRNPK_86714_ES_9	-0.008
93371	U2AF1L4_49275_ES_3.1:3.2	-0.00875
108362	A1CF_91662_ES_9	-0.00875
102566	HNRNPAB_74844_ES_6	-0.00905
91663	ENOSF1_44475_ES_3	-0.0094
102590	HNRNPH1_74905_ES_13	-0.00955
86187	ZC3H14_28716_ES_13:14.1:14.2	-0.011
93502	HNRNPL_49699_ES_8	-0.0119
92240	DAZAP1_46476_ES_13	-0.012
83666	PCBP2_22056_ES_13	-0.01245
96943	RBM39_59241_ES_11	-0.0132
77477	PABPC4_1895_ES_11	-0.01455
96948	RBM39_59249_ES_5	-0.0163
104000	HNRNPA2B1_79039_ES_2	-0.0168
108554	HNRNPA1_120412_ES_6.2:8:9.1	-0.0168
97051	PABPC1L_59497_ES_14	-0.01695
108696	HNRNPA2B1_318763_ES_7:8	-0.0178
96834	RALY_59017_ES_5	-0.019
94021	SNRNP70_50887_ES_8.1:8.2	-0.01925
81944	RBM4_17096_ES_4.1	-0.0215
77287	SRSF4_1424_ES_6	-0.022
77963	SRSF11_3387_ES_5:6.1:6.2:6.3:6.4	-0.0254
100820	HNRNPD_69703_ES_2	-0.02575
108365	A1CF_91666_ES_2	-0.02575
99135	RBM6_64940_ES_3.2	-0.0258
108690	HNRNPA1_301523_ES_8:9.1:9.2	-0.0265
83667	PCBP2_22057_ES_12	-0.027
94020	SNRNP70_50886_ES_8.1:8.2:8.3	-0.02745
77475	PABPC4_1893_ES_11	-0.02795
103983	TRA2A_78977_ES_3.1:3.2	-0.0282
93368	U2AF1L4_49270_ES_8	-0.0285
100233	TRA2B_68037_ES_2:3	-0.029
85780	SAMD4A_27598_ES_13	-0.0301
108363	A1CF_91663_ES_5	-0.0302
93350	RBM42_49227_ES_5:6.1	-0.03395
81751	SF1_16682_ES_14.1	-0.0344
93633	SNRPA_50001_ES_3	-0.0352
94845	SRSF7_53284_ES_4.3:4.4	-0.0374
97948	SF3A1_61730_ES_2:3.1:4.2:5:6:7:8:9:10.1	-0.03975
85342	HNRNPC_26550_ES_2.2:2.3:2.4:2.5:2.6	-0.0427
106383	HSF1_85559_ES_10	-0.04335
85781	SAMD4A_27599_ES_4	-0.0437
85392	RBM23_26653_ES_4	-0.0443
97554	U2AF1_60778_ES_4	-0.04645
108364	A1CF_91665_ES_2:3	-0.049
99140	RBM6_64949_ES_3.2:4:5:6	-0.0512
100766	G3BP2_69550_ES_9	-0.0566
99134	RBM6_64939_ES_3.1:3.2	-0.06105
94022	SNRNP70_50888_ES_8.1	-0.0662
108419	RBM42_95126_ES_5	-0.0672
100235	TRA2B_68039_ES_2	-0.0772
77288	SRSF4_1425_ES_2:3:4	-0.0815
104828	SRPK2_81284_ES_20	-0.0827
97052	PABPC1L_59498_ES_12	-0.09545
78219	RBM15_4103_ES_2	-0.1108
85344	HNRNPC_26552_ES_2.4:2.5:2.6	-0.1211
85348	HNRNPC_26556_ES_2.2:2.3:2.4	-0.1226
81949	RBM14-RBM4_17102_ES_2:3.1	-0.219

## Sheet: COAD
	Event	deltaPSI
67605	MBNL1_67324_ES_8	0.28385
64534	SRSF6_59434_ES_3	0.2703
52372	MBNL2_26142_ES_10	0.21435
52371	MBNL2_26141_ES_9:10	0.19295
67602	MBNL1_67318_ES_10	0.1719
67600	MBNL1_67315_ES_10:11	0.1576
65525	SF3A1_61730_ES_2:3.1:4.2:5:6:7:8:9:10.1	0.1492
66773	RBM6_64939_ES_3.1:3.2	0.133
52373	MBNL2_26144_ES_7	0.1282
76546	RBM39_95936_ES_4:5	0.1248
67601	MBNL1_67316_ES_11	0.1054
45119	RBM15_4103_ES_2	0.0918
76545	RBM39_95934_ES_5	0.07545
72961	CNOT4_81887_ES_13	0.0744
64450	RBM39_59250_ES_4	0.06485
76634	HNRNPA1_212645_ES_3:4:5:6.1:6.2:7.1:7.2:9.1:9.2:10:11.2	0.0605
66780	RBM6_64951_ES_3.1:3.2:4:5	0.0579
68505	HNRNPDL_69705_ES_8	0.0568
74430	HSF1_85559_ES_10	0.0555
72734	SRPK2_81284_ES_20	0.05365
59152	ENOSF1_44474_ES_6	0.0536
76633	HNRNPA1_212642_ES_3:4:5:6.1:9.2:10:11.1:11.2	0.0497
48943	RBM14-RBM4_17102_ES_2:3.1	0.046
76741	HNRNPA1_485363_ES_3:4:5:6.1:6.2:10:11.1:11.2	0.0457
71870	TRA2A_78977_ES_3.1:3.2	0.0365
63126	PRPF40A_55608_ES_8	0.03645
57086	TNFSF12_38968_ES_6	0.0338
44044	SRRM1_1133_ES_4:5	0.0325
44862	ZRANB2_3436_ES_10	0.02835
44004	HNRNPR_1049_ES_2.2	0.0281
47294	PPRC1_12938_ES_8:9	0.0277
52597	HNRNPC_26557_ES_2.2:2.4	0.02765
47448	TIAL1_13268_ES_6	0.0273
50850	PCBP2_22052_ES_15	0.0273
76632	HNRNPA1_212638_ES_3:4:5:6.1:6.2:7.1:7.2:8:9.1:9.2:10:11.1:11.2	0.0247
54899	SNRPA1_32758_ES_6	0.02425
62251	SRSF7_53284_ES_4.3:4.4	0.0231
53465	ZC3H14_28721_ES_12	0.02145
48938	RBM4_17096_ES_4.1	0.0213
66774	RBM6_64940_ES_3.2	0.02105
73231	RBM33_82440_ES_6	0.0204
64333	RALY_59017_ES_5	0.0196
52637	RBM23_26652_ES_6	0.018
53463	ZC3H14_28716_ES_13:14.1:14.2	0.0179
61451	SNRNP70_50888_ES_8.1	0.0163
60843	U2AF1L4_49275_ES_3.1:3.2	0.0162
76491	A1CF_91662_ES_9	0.0162
65643	RBFOX2_61985_ES_12	0.0159
76319	FMR1_90274_ES_13	0.0155
71134	SYNCRIP_76935_ES_2	0.0144
65524	SF3A1_61729_ES_2:3.1:3.2:4.1:4.2:5:6:7:8:9:10.1	0.0138
60841	U2AF1L4_49270_ES_8	0.01295
50849	PCBP2_22051_ES_15	0.01285
69956	ANKHD1_73655_ES_31	0.01275
67599	MBNL1_67311_ES_11	0.0117
67882	TRA2B_68037_ES_2:3	0.0113
59731	DAZAP1_46479_ES_2	0.0106
70800	SRSF3_75985_ES_4.1	0.0104
44846	SRSF11_3392_ES_5:6.1:6.2:6.3	0.0095
52639	RBM23_26654_ES_3:4	0.00925
52600	HNRNPC_26560_ES_2.2	0.009
68500	HNRNPD_69700_ES_7	0.0089
64446	RBM39_59246_ES_9	0.0087
66781	RBM6_64952_ES_3.2:4:5	0.0082
44377	PABPC4_1894_ES_10.2:11	0.00755
44850	SRSF11_3396_ES_6.3	0.0071
64751	RBM38_59898_ES_4	0.0066
53466	ZC3H14_28722_ES_12:13:14.1:14.2	0.00655
60824	RBM42_49223_ES_5:6.1:6.2	0.0056
67565	TM4SF1_67225_ES_2.3	0.0053
59633	PTBP1_46318_ES_9.2	0.0048
60826	RBM42_49226_ES_5	0.00475
71872	TRA2A_78979_ES_3.1	0.0045
44376	PABPC4_1893_ES_11	0.00415
50899	HNRNPA1_22149_ES_6.2:7.1:7.2:9.1	0.0039
65467	EWSR1_61585_ES_7	0.0037
52640	RBM23_26655_ES_3	0.00365
52591	HNRNPC_26551_ES_2.2:2.4:2.5:2.6	0.00345
48948	RBM4B_17110_ES_4	0.0034
44216	KHDRBS1_1542_ES_3	0.0034
60024	HNRNPM_47237_ES_3	0.00275
62558	ZNF638_53930_ES_23	0.00215
74922	HNRNPK_86715_ES_7	0.00195
51573	SART3_24219_ES_7	0.0018
50847	PCBP2_22049_ES_15:16.1	0.0015
46908	HNRNPH3_11931_ES_3:4.1	0.0013
70381	HNRNPAB_74845_ES_5.3:6	0.0011
67883	TRA2B_68038_ES_3	0.00105
46907	HNRNPH3_11929_ES_3:4.1:4.2	0.00045
48732	SF1_16682_ES_14.1	0.0004
50852	PCBP2_22055_ES_12:13	0.0001
43566	TNFRSF18_36_ES_4.1:4.2:5.1	0
43806	TARDBP_634_ES_4	0
44170	SRSF4_1422_ES_8:9	0
44843	SRSF11_3389_ES_5:6.1:6.3:6.4	0
44844	SRSF11_3390_ES_6.1:6.3:6.4	0
44847	SRSF11_3393_ES_6.1:6.2:6.3	0
44848	SRSF11_3394_ES_5:6.1:6.3	0
44849	SRSF11_3395_ES_6.1:6.3	0
46594	CELF2_10740_ES_15	0
46595	CELF2_10745_ES_8	0
46596	CELF2_10746_ES_5	0
48560	TUT1_16355_ES_3	0
48940	RBM4_17098_ES_3.2	0
48949	RBM4B_17111_ES_3	0
49666	RBM7_18826_ES_2	0
49667	RBM7_18827_ES_2:3.1:3.2	0
50024	TNFRSF1A_19830_ES_3.2:4.1	0
50025	TNFRSF1A_19831_ES_3.1:3.2	0
50026	TNFRSF1A_19832_ES_3.1:3.2:4.1	0
50027	TNFRSF1A_19835_ES_2	0
50898	HNRNPA1_22148_ES_6.2:6.3:7.2:8:9.1	0
50900	HNRNPA1_22150_ES_6.2:6.3:7.2:9.1	0
51571	SART3_24217_ES_10	0
52375	MBNL2_26146_ES_5:6.1:6.2:6.3:7	0
52376	MBNL2_26148_ES_5:6.1:6.2:6.3	0
52577	HNRNPC_26537_ES_8.1:8.2	0
52578	HNRNPC_26538_ES_8.2	0
52580	HNRNPC_26540_ES_6.2:6.3:7.1	0
52583	HNRNPC_26543_ES_3.3:4.1:4.2	0
52584	HNRNPC_26544_ES_3.3:4.1	0
52587	HNRNPC_26547_ES_2.6	0
52593	HNRNPC_26553_ES_2.2:2.3:2.4:2.6	0
52594	HNRNPC_26554_ES_2.2:2.4:2.6	0
52595	HNRNPC_26555_ES_2.4:2.6	0
52641	RBM23_26657_ES_2:3	0
52879	SRP54_27181_ES_4.1:4.2	0
53278	RBM25_28258_ES_6	0
53279	RBM25_28259_ES_2	0
53469	ZC3H14_28727_ES_5	0
53470	ZC3H14_28729_ES_4	0
58289	SRSF1_42633_ES_2.2:3.1:3.2:3.3:3.4	0
58290	SRSF1_42634_ES_2.2:3.1:3.3:3.4	0
59539	TNFRSF11A_45701_ES_7:8:9	0
59634	PTBP1_46319_ES_3:4:5:6:7:8:9.1:9.2:10	0
59635	PTBP1_46320_ES_3:4:5:6:7:8:9.2:10	0
59636	PTBP1_46321_ES_3:4:5:6:7:8:10	0
60308	ASF1B_47963_ES_3.1:3.2	0
60309	ASF1B_47965_ES_2	0
60823	RBM42_49222_ES_9.1:9.2	0
60829	RBM42_49229_ES_4:5:6.1	0
60830	RBM42_49231_ES_4	0
60831	RBM42_49232_ES_3.2:4:5:6.1:6.2:6.3:7:8:9.1	0
60832	RBM42_49234_ES_3.2:4:6.2:6.3:7:8:9.1	0
61103	HNRNPUL1_50037_ES_8:9	0
62234	HNRNPLL_53261_ES_5.2:6.1	0
62235	HNRNPLL_53263_ES_4.2:5.2	0
62252	SRSF7_53285_ES_4.4	0
62528	TIA1_53871_ES_13:14.1:14.2	0
62529	TIA1_53872_ES_13:14.2	0
63419	SF3B1_56680_ES_4.3	0
64443	RBM39_59239_ES_11:12.1	0
64445	RBM39_59245_ES_7:9	0
64447	RBM39_59247_ES_7	0
64449	RBM39_59249_ES_5	0
64571	PABPC1L_59497_ES_14	0
65463	EWSR1_61581_ES_9.2:11.1:11.2:12:13.1	0
65464	EWSR1_61582_ES_9.2:11.2:12:13.1	0
65465	EWSR1_61583_ES_9.1:9.2:11.1:11.2	0
65466	EWSR1_61584_ES_9.1:9.2:11.2	0
65468	EWSR1_61586_ES_5	0
65522	SF3A1_61727_ES_3.1:3.2:4.1:4.2	0
65523	SF3A1_61728_ES_3.1:4.2	0
65645	RBFOX2_61987_ES_6	0
66775	RBM6_64941_ES_3.1:3.2:4:5:6:7	0
66776	RBM6_64942_ES_3.2:4:5:6:7	0
66777	RBM6_64945_ES_3.2:4:5:7	0
66786	RBM5_64961_ES_4	0
66822	RASSF1_65023_ES_3.2:5	0
67603	MBNL1_67320_ES_8:9:10	0
67604	MBNL1_67322_ES_8:9	0
67757	FXR1_67748_ES_5:6	0
67758	FXR1_67751_ES_5	0
68304	RBM47_69093_ES_3.2:6:7.1	0
68501	HNRNPD_69701_ES_2:3	0
68502	HNRNPD_69702_ES_3	0
69933	MATR3_73580_ES_20	0
69935	MATR3_73582_ES_8:9	0
69936	MATR3_73587_ES_8	0
69937	MATR3_73590_ES_3	0
70085	CSF1R_74059_ES_15	0
70086	CSF1R_74060_ES_7	0
70148	G3BP1_74191_ES_7	0
70149	G3BP1_74193_ES_4	0
70383	HNRNPAB_74847_ES_5.2:5.3:6	0
70407	HNRNPH1_74908_ES_2	0
70774	SRPK1_75936_ES_3	0
71869	TRA2A_78976_ES_2:3.1:3.2	0
71871	TRA2A_78978_ES_2:3.1	0
72868	RBM28_81665_ES_2:3:4:5	0
73436	TNFRSF10B_83060_ES_2	0
74275	KHDRBS3_85274_ES_4:5:6:7	0
74429	HSF1_85558_ES_12	0
76304	RBMX_90223_ES_4	0
76305	RBMX_90224_ES_4:5	0
76307	RBMX_90228_ES_2:3.2	0
76317	FMR1_90271_ES_15:16.1:16.2	0
76318	FMR1_90273_ES_15	0
76321	FMR1_90277_ES_10.1	0
76672	HNRNPA1_301522_ES_6.3:7.2:8:9.1:9.2	0
76674	HNRNPA1_301525_ES_6.3:7.2:9.1:9.2	0
68506	HNRNPDL_69706_ES_6	-0.0001
44001	HNRNPR_1046_ES_5	-0.00045
60022	HNRNPM_47235_ES_11	-0.0006
52581	HNRNPC_26541_ES_5:6.1:6.2	-0.0008
50851	PCBP2_22053_ES_13	-0.0009
50853	PCBP2_22056_ES_13	-0.0009
50855	PCBP2_22058_ES_12	-0.0009
52878	SRP54_27180_ES_4.2:5:6:7.1	-0.00095
70114	RBM22_74108_ES_3.2:4	-0.0012
64750	RBM38_59896_ES_5	-0.0012
70404	HNRNPH1_74905_ES_13	-0.0013
67884	TRA2B_68039_ES_2	-0.0014
44000	HNRNPR_1044_ES_6	-0.0018
44172	SRSF4_1425_ES_2:3:4	-0.00195
52590	HNRNPC_26550_ES_2.2:2.3:2.4:2.5:2.6	-0.00195
76594	HNRNPA1_120412_ES_6.2:8:9.1	-0.0021
61450	SNRNP70_50887_ES_8.1:8.2	-0.0024
56021	FUS_36247_ES_7	-0.0026
55203	TNFRSF12A_33348_ES_3.2	-0.003
64444	RBM39_59241_ES_11	-0.00355
51809	SRSF9_24757_ES_3	-0.00375
44378	PABPC4_1895_ES_11	-0.00405
68302	RBM47_69091_ES_8.2	-0.0042
64441	RBM39_59237_ES_20	-0.0046
48734	SF1_16684_ES_4	-0.0047
53277	RBM25_28257_ES_8	-0.0061
48736	SF1_16687_ES_1.3	-0.0062
68503	HNRNPD_69703_ES_2	-0.0063
67718	TNFSF10_67647_ES_3:4	-0.0066
61449	SNRNP70_50886_ES_8.1:8.2:8.3	-0.0068
44041	SRRM1_1130_ES_11	-0.00745
65521	SF3A1_61726_ES_3.2:4.1	-0.0076
59729	DAZAP1_46477_ES_8	-0.0077
74921	HNRNPK_86714_ES_9	-0.0077
52598	HNRNPC_26558_ES_2.4	-0.0078
67606	MBNL1_67325_ES_6	-0.00795
50854	PCBP2_22057_ES_12	-0.008
57091	TNFSF13_38975_ES_3:4.1	-0.0082
60961	HNRNPL_49699_ES_8	-0.00835
59150	ENOSF1_44469_ES_7	-0.0087
71887	HNRNPA2B1_79037_ES_12.2	-0.0088
61086	SNRPA_50001_ES_3	-0.00895
57090	TNFSF13_38974_ES_4.1:4.2	-0.0092
59149	ENOSF1_44465_ES_14	-0.0094
70406	HNRNPH1_74907_ES_5	-0.00955
64334	RALY_59018_ES_2	-0.0097
67880	IGF2BP2_68031_ES_11	-0.00975
65131	U2AF1_60780_ES_3	-0.0101
76593	HNRNPA1_120409_ES_7.1:7.2	-0.0101
71889	HNRNPA2B1_79039_ES_2	-0.0107
52638	RBM23_26653_ES_4	-0.01175
50897	HNRNPA1_22147_ES_6.2:7.1:7.2:8:9.1	-0.0126
67598	MBNL1_67309_ES_12	-0.0138
67759	FXR1_67756_ES_2	-0.0153
66778	RBM6_64948_ES_3.1:3.2:4:5:6	-0.0154
62241	SRSF7_53274_ES_7	-0.0185
44003	HNRNPR_1048_ES_2.1:2.2	-0.0194
53468	ZC3H14_28726_ES_12	-0.0202
76673	HNRNPA1_301523_ES_8:9.1:9.2	-0.0207
76529	HNRNPM_94942_ES_13	-0.0208
65642	RBFOX2_61983_ES_13	-0.0211
50896	HNRNPA1_22146_ES_8	-0.0214
60839	U2AF1L4_49268_ES_8:9.1	-0.0214
44171	SRSF4_1424_ES_6	-0.02145
70380	HNRNPAB_74844_ES_6	-0.0216
59151	ENOSF1_44472_ES_7:8	-0.0231
59728	DAZAP1_46476_ES_13	-0.02365
60827	RBM42_49227_ES_5:6.1	-0.02415
66772	RBM6_64938_ES_6	-0.0275
43807	TARDBP_635_ES_3	-0.02965
58748	SRSF2_43666_ES_2.3	-0.03065
67756	FXR1_67746_ES_19	-0.0315
59153	ENOSF1_44475_ES_3	-0.0324
44039	SRRM1_1128_ES_16	-0.033
73995	ESRP1_84566_ES_15	-0.03375
44840	SRSF11_3382_ES_5:6.1:6.2	-0.03725
74181	TNFRSF11B_84998_ES_3	-0.0384
65130	U2AF1_60778_ES_4	-0.0391
75846	RBM10_88906_ES_4	-0.0417
52592	HNRNPC_26552_ES_2.4:2.5:2.6	-0.04295
53467	ZC3H14_28723_ES_13:14.1:14.2	-0.04525
76671	HNRNPA1_301521_ES_7.1:7.2:8:9.1:9.2	-0.04605
66779	RBM6_64949_ES_3.2:4:5:6	-0.0472
76556	ESRP1_98000_ES_14	-0.0528
44841	SRSF11_3387_ES_5:6.1:6.2:6.3:6.4	-0.0568
68441	G3BP2_69550_ES_9	-0.05815
59632	PTBP1_46317_ES_9.1:9.2	-0.0602
73996	ESRP1_84567_ES_14:15	-0.0692
53464	ZC3H14_28717_ES_13:14.1	-0.0697
62530	TIA1_53873_ES_8	-0.0738
62533	TIA1_53876_ES_5	-0.0859
52596	HNRNPC_26556_ES_2.2:2.3:2.4	-0.1039
76555	ESRP1_97999_ES_15	-0.1045
73997	ESRP1_84568_ES_14	-0.11065
62531	TIA1_53874_ES_6	-0.1141
62532	TIA1_53875_ES_5:6	-0.1821
