# Supplementary material for: MBNL1 alternative splicing isoforms play opposing roles in cancer
Source: Life Sci Alliance. 2018 Sep 7;1(5):e201800157. doi: 10.26508/lsa.201800157 (PMC6238595; doi:10.26508/lsa.201800157)
Supplement: Supplementary file 5 [file LSA-2018-00157_TableS4.xlsx]

## Sheet: Table S4 UpRegulated GO
Input ID	Gene ID	Type	Tax ID	Homologene Gene ID	Homologene Gene Tax ID	Gene Symbol	Description	Biological Process (GO)	Kinase Class (UniProt)	Protein Function (Protein Atlas)	Subcellular Location (Protein Atlas)	Drug (DrugBank)	Canonical Pathways Canonical Pathways Canonical Pathways Canonical Pathways Canonical Pathways Canonical Pathways Canonical Pathways	Hallmark Gene Sets Hallmark Gene Sets Hallmark Gene Sets Hallmark Gene Sets Hallmark Gene Sets Hallmark Gene Sets Hallmark Gene Sets	GO:0030334 regulation of cell migration	GO:0032496 response to lipopolysaccharide	hsa04668 TNF signaling pathway	GO:0070268 cornification	GO:0009611 response to wounding	GO:0031667 response to nutrient levels	hsa05133 Pertussis	GO:0008285 negative regulation of cell pr	GO:1904035 regulation of epithelial cell	hsa05031 Amphetamine addiction	GO:0050678 regulation of epithelial cell	GO:0046427 positive regulation of JAK-STA	GO:0001101 response to acid chemical	GO:0008207 C21-steroid hormone metabolic	GO:0030162 regulation of proteolysis	GO:0002250 adaptive immune response	GO:0007229 integrin-mediated signaling pa	GO:0048732 gland development	GO:0060395 SMAD protein signal transducti	GO:0097191 extrinsic apoptotic signaling
ENSG00000245954	100996286	ensembl_gene_id	H. sapiens	100996286	H. sapiens	LOC100996286	uncharacterized LOC100996286								0.0	0.0	0.0	0.0	0.0	0.0	0.0	0.0	0.0	0.0	0.0	0.0	0.0	0.0	0.0	0.0	0.0	0.0	0.0	0.0
ENSG00000073737	10170	ensembl_gene_id	H. sapiens	10170	H. sapiens	DHRS9	dehydrogenase/reductase 9	GO:0042904 9-cis-retinoic acid biosynthetic process;GO:0042905 9-cis-retinoic acid metabolic process;GO:0002138 retinoic acid biosynthetic process							0.0	0.0	0.0	1.0	0.0	0.0	0.0	0.0	0.0	0.0	0.0	0.0	0.0	1.0	0.0	0.0	0.0	0.0	0.0	0.0
ENSG00000238005	101927851	ensembl_gene_id	H. sapiens	101927851	H. sapiens	LOC101927851	uncharacterized LOC101927851								0.0	0.0	0.0	0.0	0.0	0.0	0.0	0.0	0.0	0.0	0.0	0.0	0.0	0.0	0.0	0.0	0.0	0.0	0.0	0.0
ENSG00000236532	101927973	ensembl_gene_id	H. sapiens	101927973	H. sapiens	LINC01695	long intergenic non-protein coding RNA 1695								0.0	0.0	0.0	0.0	0.0	0.0	0.0	0.0	0.0	0.0	0.0	0.0	0.0	0.0	0.0	0.0	0.0	0.0	0.0	0.0
ENSG00000201558	101954276	ensembl_gene_id	H. sapiens	101954276	H. sapiens	RNVU1-6	RNA, variant U1 small nuclear 6								0.0	0.0	0.0	0.0	0.0	0.0	0.0	0.0	0.0	0.0	0.0	0.0	0.0	0.0	0.0	0.0	0.0	0.0	0.0	0.0
ENSG00000100867	10202	ensembl_gene_id	H. sapiens	10202	H. sapiens	DHRS2	dehydrogenase/reductase 2	GO:0043011 myeloid dendritic cell differentiation;GO:0008207 C21-steroid hormone metabolic process;GO:0097028 dendritic cell differentiation			Mitochondria;Nucleus(Validated)			(M5907)HALLMARK ESTROGEN RESPONSE LATE; (M5906)HALLMARK ESTROGEN RESPONSE EARLY	0.0	1.0	0.0	0.0	0.0	0.0	0.0	1.0	0.0	0.0	0.0	0.0	0.0	1.0	0.0	1.0	0.0	0.0	0.0	0.0
ENSG00000258689	103695436	ensembl_gene_id	H. sapiens	103695436	H. sapiens	LINC01269	long intergenic non-protein coding RNA 1269								0.0	0.0	0.0	0.0	0.0	0.0	0.0	0.0	0.0	0.0	0.0	0.0	0.0	0.0	0.0	0.0	0.0	0.0	0.0	0.0
ENSG00000164442	10370	ensembl_gene_id	H. sapiens	10370	H. sapiens	CITED2	Cbp/p300 interacting transactivator with Glu/Asp rich carboxy-terminal domain 2	GO:0061428 negative regulation of transcription from RNA polymerase II promoter in response to hypoxia;GO:1900164 nodal signaling pathway involved in determination of lateral mesoderm left/right asymmetry;GO:0035802 adrenal cortex formation			Nucleoplasm(Supported)		(M44)PID HIF2PATHWAY; (M255)PID HIF1 TFPATHWAY	(M5942)HALLMARK UV RESPONSE DN; (M5937)HALLMARK GLYCOLYSIS; (M5891)HALLMARK HYPOXIA	1.0	0.0	0.0	0.0	1.0	0.0	1.0	1.0	0.0	1.0	0.0	1.0	0.0	0.0	0.0	0.0	0.0	1.0	1.0	0.0
ENSG00000162892	11009	ensembl_gene_id	H. sapiens	11009	H. sapiens	IL24	interleukin 24	GO:0033136 serine phosphorylation of STAT3 protein;GO:0042517 positive regulation of tyrosine phosphorylation of Stat3 protein;GO:0042516 regulation of tyrosine phosphorylation of Stat3 protein					(M196)PID IL23 PATHWAY; (M5883)NABA SECRETED FACTORS; (M5885)NABA MATRISOME ASSOCIATED		1.0	1.0	1.0	0.0	1.0	0.0	0.0	1.0	0.0	0.0	0.0	1.0	0.0	0.0	0.0	0.0	0.0	0.0	0.0	0.0
ENSG00000165507	11067	ensembl_gene_id	H. sapiens	11067	H. sapiens	C10orf10	chromosome 10 open reading frame 10				Nucleus;Vesicles(Approved)				0.0	0.0	0.0	0.0	0.0	0.0	0.0	0.0	0.0	0.0	0.0	0.0	0.0	0.0	0.0	0.0	0.0	0.0	0.0	0.0
ENSG00000156804	114907	ensembl_gene_id	H. sapiens	114907	H. sapiens	FBXO32	F-box protein 32	GO:0014894 response to denervation involved in regulation of muscle adaptation;GO:0014877 response to muscle inactivity involved in regulation of muscle adaptation;GO:0071549 cellular response to dexamethasone stimulus			Cytosol;Nucleoplasm(Supported)		(M136)PID FOXO PATHWAY		0.0	1.0	0.0	0.0	0.0	0.0	0.0	0.0	0.0	0.0	0.0	0.0	0.0	0.0	0.0	0.0	0.0	0.0	0.0	0.0
ENSG00000167103	138429	ensembl_gene_id	H. sapiens	138429	H. sapiens	PIP5KL1	phosphatidylinositol-4-phosphate 5-kinase like 1	GO:0046854 phosphatidylinositol phosphorylation;GO:0046834 lipid phosphorylation;GO:0046488 phosphatidylinositol metabolic process		Enzymes/ENZYME proteins/Transferases	Cytosol(Supported)				0.0	0.0	0.0	0.0	0.0	0.0	0.0	0.0	0.0	0.0	0.0	0.0	0.0	0.0	0.0	0.0	0.0	0.0	0.0	0.0
ENSG00000168468	1388	ensembl_gene_id	H. sapiens	1388	H. sapiens	ATF6B	activating transcription factor 6 beta	GO:0036500 ATF6-mediated unfolded protein response;GO:1990440 positive regulation of transcription from RNA polymerase II promoter in response to endoplasmic reticulum stress;GO:0036003 positive regulation of transcription from RNA polymerase II promoter in response to stress		Transcription factors/Basic domains	Nucleus(Supported)Nucleoli(Approved)				0.0	0.0	1.0	0.0	0.0	0.0	0.0	0.0	0.0	1.0	0.0	0.0	0.0	0.0	0.0	0.0	0.0	0.0	0.0	0.0
ENSG00000124116	140686	ensembl_gene_id	H. sapiens	140686	H. sapiens	WFDC3	WAP four-disulfide core domain 3	GO:0010951 negative regulation of endopeptidase activity;GO:0010466 negative regulation of peptidase activity;GO:0045861 negative regulation of proteolysis							0.0	0.0	0.0	0.0	0.0	0.0	0.0	0.0	0.0	0.0	0.0	0.0	0.0	0.0	1.0	0.0	0.0	0.0	0.0	0.0
ENSG00000100053	1417	ensembl_gene_id	H. sapiens	1417	H. sapiens	CRYBB3	crystallin beta B3	GO:0007601 visual perception;GO:0050953 sensory perception of light stimulus;GO:0007600 sensory perception							0.0	0.0	0.0	0.0	0.0	0.0	0.0	0.0	0.0	0.0	0.0	0.0	0.0	0.0	0.0	0.0	0.0	0.0	0.0	0.0
ENSG00000164400	1437	ensembl_gene_id	H. sapiens	1437	H. sapiens	CSF2	colony stimulating factor 2	GO:0042523 positive regulation of tyrosine phosphorylation of Stat5 protein;GO:0032747 positive regulation of interleukin-23 production;GO:0045187 regulation of circadian sleep/wake cycle, sleep			Vesicles(Validated)	KB002 (Granulocyte macrophage colony-stimulating factor receptor binding)	(M118)PID INTEGRIN A9B1 PATHWAY; (M235)PID TCR CALCIUM PATHWAY; (M240)PID SYNDECAN 2 PATHWAY	(M5897)HALLMARK IL6 JAK STAT3 SIGNALING; (M5890)HALLMARK TNFA SIGNALING VIA NFKB; (M5947)HALLMARK IL2 STAT5 SIGNALING	0.0	1.0	1.0	0.0	1.0	0.0	1.0	1.0	0.0	0.0	0.0	1.0	0.0	0.0	0.0	1.0	0.0	0.0	0.0	1.0
ENSG00000151117	144110	ensembl_gene_id	H. sapiens	144110	H. sapiens	TMEM86A	transmembrane protein 86A								0.0	0.0	0.0	0.0	0.0	0.0	0.0	0.0	0.0	0.0	0.0	0.0	0.0	0.0	0.0	0.0	0.0	0.0	0.0	0.0
ENSG00000167767	144501	ensembl_gene_id	H. sapiens	144501	H. sapiens	KRT80	keratin 80	GO:0070268 cornification;GO:0031424 keratinization;GO:0030216 keratinocyte differentiation			Intermediate filaments(Validated)				0.0	0.0	0.0	1.0	0.0	0.0	0.0	0.0	0.0	0.0	0.0	0.0	0.0	0.0	0.0	0.0	0.0	0.0	0.0	0.0
ENSG00000140465	1543	ensembl_gene_id	H. sapiens	1543	H. sapiens	CYP1A1	cytochrome P450 family 1 subfamily A member 1	GO:0042904 9-cis-retinoic acid biosynthetic process;GO:0019341 dibenzo-p-dioxin catabolic process;GO:0042905 9-cis-retinoic acid metabolic process		Enzymes/ENZYME proteins/Oxidoreductases		2-Methoxyestradiol (Vitamin d 24-hydroxylase activity)		(M5941)HALLMARK UV RESPONSE UP; (M5935)HALLMARK FATTY ACID METABOLISM; (M5934)HALLMARK XENOBIOTIC METABOLISM	1.0	1.0	0.0	1.0	1.0	1.0	0.0	1.0	0.0	0.0	0.0	0.0	0.0	1.0	0.0	0.0	0.0	1.0	0.0	0.0
ENSG00000197180	158960	ensembl_gene_id	H. sapiens	158960	H. sapiens	CH17-340M24.3	uncharacterized protein BC009467								0.0	0.0	0.0	0.0	0.0	0.0	0.0	0.0	0.0	0.0	0.0	0.0	0.0	0.0	0.0	0.0	0.0	0.0	0.0	0.0
ENSG00000143369	1893	ensembl_gene_id	H. sapiens	1893	H. sapiens	ECM1	extracellular matrix protein 1	GO:0030502 negative regulation of bone mineralization;GO:2000404 regulation of T cell migration;GO:0070168 negative regulation of biomineral tissue development			Cytosol;Nucleoplasm(Approved)		(M3008)NABA ECM GLYCOPROTEINS; (M5884)NABA CORE MATRISOME; (M5889)NABA MATRISOME	(M5947)HALLMARK IL2 STAT5 SIGNALING; (M5930)HALLMARK EPITHELIAL MESENCHYMAL TRANSITION	1.0	0.0	1.0	0.0	1.0	0.0	1.0	0.0	0.0	0.0	1.0	0.0	0.0	0.0	1.0	1.0	0.0	0.0	0.0	0.0
ENSG00000120899	2185	ensembl_gene_id	H. sapiens	2185	H. sapiens	PTK2B	protein tyrosine kinase 2 beta	GO:2000538 positive regulation of B cell chemotaxis;GO:0051279 regulation of release of sequestered calcium ion into cytosol;GO:2000537 regulation of B cell chemotaxis	Tyr protein kinase family	Enzymes/{ENZYME proteins/Transferases,Kinases/Tyr protein kinases}	Cytosol;Plasma membrane(Validated)	Leflunomide (Signal transducer activity);Genistein (Signal transducer activity);4-{[4-{[(1R,2R)-2-(dimethylamino)cyclopentyl]amino}-5-(trifluoromethyl)pyrimidin-2-yl]amino}-N-methylbenzenesulfonamide (Signal transducer activity)	(M12771)SA PTEN PATHWAY; (M63)PID AVB3 OPN PATHWAY; (M277)PID INTEGRIN A4B1 PATHWAY	(M5908)HALLMARK ANDROGEN RESPONSE	1.0	1.0	1.0	0.0	1.0	0.0	0.0	1.0	0.0	1.0	1.0	1.0	1.0	1.0	1.0	1.0	1.0	0.0	0.0	0.0
ENSG00000166147	2200	ensembl_gene_id	H. sapiens	2200	H. sapiens	FBN1	fibrillin 1	GO:2001205 negative regulation of osteoclast development;GO:0035583 sequestering of TGFbeta in extracellular matrix;GO:0035582 sequestering of BMP in extracellular matrix			Cytosol(Approved)		(M212)PID INTEGRIN5 PATHWAY; (M53)PID INTEGRIN3 PATHWAY; (M18)PID INTEGRIN1 PATHWAY	(M5946)HALLMARK COAGULATION; (M5915)HALLMARK APICAL JUNCTION; (M5930)HALLMARK EPITHELIAL MESENCHYMAL TRANSITION	0.0	1.0	0.0	0.0	0.0	0.0	0.0	1.0	0.0	0.0	0.0	0.0	0.0	0.0	0.0	0.0	1.0	0.0	1.0	0.0
ENSG00000198576	23237	ensembl_gene_id	H. sapiens	23237	H. sapiens	ARC	activity regulated cytoskeleton associated protein	GO:2000969 positive regulation of AMPA receptor activity;GO:1900451 positive regulation of glutamate receptor signaling pathway;GO:2000311 regulation of AMPA receptor activity			Microtubules;Vesicles(Approved)				0.0	0.0	0.0	0.0	0.0	0.0	0.0	0.0	0.0	1.0	0.0	0.0	0.0	0.0	0.0	0.0	0.0	0.0	0.0	0.0
ENSG00000105696	25789	ensembl_gene_id	H. sapiens	25789	H. sapiens	TMEM59L	transmembrane protein 59 like				Actin filaments;Nucleoplasm(Approved)				0.0	0.0	0.0	0.0	0.0	0.0	0.0	0.0	0.0	0.0	0.0	0.0	0.0	0.0	0.0	0.0	0.0	0.0	0.0	0.0
ENSG00000010295	25900	ensembl_gene_id	H. sapiens	25900	H. sapiens	IFFO1	intermediate filament family orphan 1								0.0	0.0	0.0	0.0	0.0	0.0	0.0	0.0	0.0	0.0	0.0	0.0	0.0	0.0	0.0	0.0	0.0	0.0	0.0	0.0
ENSG00000178038	259173	ensembl_gene_id	H. sapiens	259173	H. sapiens	ALS2CL	ALS2 C-terminal like	GO:0035023 regulation of Rho protein signal transduction;GO:0007032 endosome organization;GO:0007266 Rho protein signal transduction							0.0	0.0	0.0	0.0	0.0	0.0	0.0	0.0	0.0	0.0	0.0	0.0	0.0	0.0	0.0	0.0	0.0	0.0	0.0	0.0
ENSG00000107485	2625	ensembl_gene_id	H. sapiens	2625	H. sapiens	GATA3	GATA binding protein 3	GO:2000703 negative regulation of fibroblast growth factor receptor signaling pathway involved in ureteric bud formation;GO:2000734 negative regulation of glial cell-derived neurotrophic factor receptor signaling pathway involved in ureteric bud formation;GO:2000702 regulation of fibroblast growth factor receptor signaling pathway involved in ureteric bud formation		Transcription factors/Zinc-coordinating DNA-binding domains	Nucleoplasm(Supported)		(M36)PID IL27 PATHWAY; (M60)PID NFAT TFPATHWAY; (M17)PID NOTCH PATHWAY	(M5916)HALLMARK APICAL SURFACE; (M5921)HALLMARK COMPLEMENT	1.0	1.0	1.0	1.0	1.0	0.0	1.0	1.0	1.0	0.0	1.0	0.0	0.0	1.0	0.0	1.0	0.0	1.0	0.0	0.0
ENSG00000105550	26291	ensembl_gene_id	H. sapiens	26291	H. sapiens	FGF21	fibroblast growth factor 21	GO:0010898 positive regulation of triglyceride catabolic process;GO:0045716 positive regulation of low-density lipoprotein particle receptor biosynthetic process;GO:0010896 regulation of triglyceride catabolic process		RAS pathway related proteins			(M5883)NABA SECRETED FACTORS; (M5885)NABA MATRISOME ASSOCIATED; (M5889)NABA MATRISOME		0.0	0.0	0.0	0.0	0.0	1.0	0.0	1.0	1.0	0.0	0.0	0.0	1.0	0.0	0.0	0.0	0.0	0.0	0.0	0.0
ENSG00000172927	26579	ensembl_gene_id	H. sapiens	26579	H. sapiens	MYEOV	myeloma overexpressed				Nucleus;Vesicles(Approved)				0.0	0.0	0.0	0.0	0.0	0.0	0.0	0.0	0.0	0.0	0.0	0.0	0.0	0.0	0.0	0.0	0.0	0.0	0.0	0.0
ENSG00000206737	26863	ensembl_gene_id	H. sapiens	26863	H. sapiens	RNVU1-18	RNA, variant U1 small nuclear 18								0.0	0.0	0.0	0.0	0.0	0.0	0.0	0.0	0.0	0.0	0.0	0.0	0.0	0.0	0.0	0.0	0.0	0.0	0.0	0.0
ENSG00000213658	27040	ensembl_gene_id	H. sapiens	27040	H. sapiens	LAT	linker for activation of T-cells	GO:0043303 mast cell degranulation;GO:0050852 T cell receptor signaling pathway;GO:0038095 Fc-epsilon receptor signaling pathway		RAS pathway related proteins			(M190)PID TCR JNK PATHWAY; (M9526)ST T CELL SIGNAL TRANSDUCTION; (M141)PID PI3KCI PATHWAY		0.0	1.0	1.0	0.0	1.0	0.0	0.0	0.0	0.0	0.0	0.0	1.0	0.0	0.0	0.0	1.0	1.0	0.0	0.0	0.0
ENSG00000188910	2707	ensembl_gene_id	H. sapiens	2707	H. sapiens	GJB3	gap junction protein beta 3	GO:0071300 cellular response to retinoic acid;GO:0032526 response to retinoic acid;GO:0001890 placenta development			Cell Junctions(Supported)Vesicles(Approved)			(M5907)HALLMARK ESTROGEN RESPONSE LATE	0.0	1.0	0.0	1.0	0.0	0.0	0.0	0.0	0.0	0.0	0.0	0.0	1.0	0.0	0.0	0.0	0.0	0.0	0.0	0.0
ENSG00000105289	27134	ensembl_gene_id	H. sapiens	27134	H. sapiens	TJP3	tight junction protein 3				Cell Junctions(Validated)Nucleoplasm(Approved)			(M5907)HALLMARK ESTROGEN RESPONSE LATE; (M5906)HALLMARK ESTROGEN RESPONSE EARLY	0.0	0.0	0.0	0.0	0.0	0.0	0.0	0.0	0.0	0.0	0.0	0.0	0.0	0.0	0.0	0.0	0.0	0.0	0.0	0.0
ENSG00000172602	27289	ensembl_gene_id	H. sapiens	27289	H. sapiens	RND1	Rho family GTPase 1	GO:0016322 neuron remodeling;GO:0042551 neuron maturation;GO:0007162 negative regulation of cell adhesion			Actin filaments;Plasma membrane(Supported)Vesicles(Approved)				0.0	0.0	0.0	0.0	1.0	0.0	0.0	0.0	0.0	0.0	0.0	0.0	0.0	0.0	0.0	0.0	0.0	0.0	0.0	0.0
ENSG00000214900	283551	ensembl_gene_id	H. sapiens	283551	H. sapiens	LINC01588	long intergenic non-protein coding RNA 1588								0.0	0.0	0.0	0.0	0.0	0.0	0.0	0.0	0.0	0.0	0.0	0.0	0.0	0.0	0.0	0.0	0.0	0.0	0.0	0.0
ENSG00000168079	286133	ensembl_gene_id	H. sapiens	286133	H. sapiens	SCARA5	scavenger receptor class A member 5	GO:0034755 iron ion transmembrane transport;GO:0070207 protein homotrimerization;GO:0006879 cellular iron ion homeostasis							0.0	0.0	1.0	0.0	1.0	0.0	0.0	0.0	0.0	0.0	0.0	0.0	0.0	0.0	0.0	0.0	0.0	0.0	0.0	0.0
ENSG00000153714	286343	ensembl_gene_id	H. sapiens	286343	H. sapiens	LURAP1L	leucine rich adaptor protein 1 like				Nucleoli;Nucleus(Approved)				0.0	0.0	0.0	0.0	0.0	0.0	0.0	0.0	0.0	0.0	0.0	0.0	0.0	0.0	0.0	0.0	0.0	0.0	0.0	0.0
ENSG00000136279	28988	ensembl_gene_id	H. sapiens	28988	H. sapiens	DBNL	drebrin like	GO:0007257 activation of JUN kinase activity;GO:0043507 positive regulation of JUN kinase activity;GO:0000187 activation of MAPK activity			Cytosol;Nucleoplasm(Supported)		(M190)PID TCR JNK PATHWAY; (M34)PID TCR PATHWAY		0.0	0.0	0.0	0.0	0.0	0.0	0.0	1.0	0.0	0.0	0.0	0.0	0.0	0.0	0.0	1.0	0.0	0.0	0.0	0.0
ENSG00000081041	2920	ensembl_gene_id	H. sapiens	2920	H. sapiens	CXCL2	C-X-C motif chemokine ligand 2	GO:0090023 positive regulation of neutrophil chemotaxis;GO:0071624 positive regulation of granulocyte chemotaxis;GO:1902624 positive regulation of neutrophil migration					(M7871)ST GRANULE CELL SURVIVAL PATHWAY; (M5883)NABA SECRETED FACTORS; (M5885)NABA MATRISOME ASSOCIATED	(M5941)HALLMARK UV RESPONSE UP; (M5890)HALLMARK TNFA SIGNALING VIA NFKB	1.0	1.0	1.0	0.0	1.0	0.0	0.0	0.0	0.0	0.0	0.0	0.0	0.0	0.0	0.0	0.0	0.0	0.0	0.0	0.0
ENSG00000163734	2921	ensembl_gene_id	H. sapiens	2921	H. sapiens	CXCL3	C-X-C motif chemokine ligand 3	GO:0090023 positive regulation of neutrophil chemotaxis;GO:0071624 positive regulation of granulocyte chemotaxis;GO:1902624 positive regulation of neutrophil migration					(M5883)NABA SECRETED FACTORS; (M5885)NABA MATRISOME ASSOCIATED; (M5889)NABA MATRISOME	(M5897)HALLMARK IL6 JAK STAT3 SIGNALING; (M5890)HALLMARK TNFA SIGNALING VIA NFKB	1.0	1.0	1.0	0.0	0.0	0.0	0.0	0.0	0.0	0.0	0.0	0.0	0.0	0.0	0.0	0.0	0.0	0.0	0.0	0.0
ENSG00000128218	29802	ensembl_gene_id	H. sapiens	29802	H. sapiens	VPREB3	pre-B lymphocyte 3	GO:0002377 immunoglobulin production;GO:0050900 leukocyte migration;GO:0002440 production of molecular mediator of immune response							0.0	0.0	1.0	0.0	1.0	0.0	0.0	0.0	0.0	0.0	0.0	0.0	0.0	0.0	0.0	0.0	0.0	0.0	0.0	0.0
ENSG00000205111	344387	ensembl_gene_id	H. sapiens	344387	H. sapiens	CDKL4	cyclin dependent kinase like 4	GO:0051726 regulation of cell cycle;GO:0006468 protein phosphorylation;GO:0016310 phosphorylation	CMGC Ser/Thr protein kinase family	Enzymes/{ENZYME proteins/Transferases,Kinases/CMGC Ser/Thr protein kinases}					0.0	0.0	0.0	0.0	0.0	0.0	0.0	0.0	0.0	0.0	0.0	0.0	0.0	0.0	0.0	0.0	0.0	0.0	0.0	0.0
ENSG00000115008	3552	ensembl_gene_id	H. sapiens	3552	H. sapiens	IL1A	interleukin 1 alpha	GO:2000391 positive regulation of neutrophil extravasation;GO:2000389 regulation of neutrophil extravasation;GO:0072672 neutrophil extravasation				Rilonacept (Cytokine activity)	(M110)PID IL1 PATHWAY; (M239)PID A6B1 A6B4 INTEGRIN PATHWAY; (M236)PID DELTA NP63 PATHWAY	(M5902)HALLMARK APOPTOSIS; (M5890)HALLMARK TNFA SIGNALING VIA NFKB; (M5932)HALLMARK INFLAMMATORY RESPONSE	1.0	1.0	1.0	0.0	1.0	0.0	1.0	1.0	1.0	0.0	0.0	0.0	0.0	0.0	0.0	0.0	0.0	0.0	0.0	1.0
ENSG00000136244	3569	ensembl_gene_id	H. sapiens	3569	H. sapiens	IL6	interleukin 6	GO:0045630 positive regulation of T-helper 2 cell differentiation;GO:0072540 T-helper 17 cell lineage commitment;GO:0045628 regulation of T-helper 2 cell differentiation			Vesicles(Approved)	Ginseng (Interleukin-6 receptor binding);YSIL6 (Interleukin-6 receptor binding);AV411 (Interleukin-6 receptor binding);681323 (Interleukin-6 receptor binding);VX-702 (Interleukin-6 receptor binding);CRx-139 (Interleukin-6 receptor binding);HMPL-004 (Interleukin-6 receptor binding);Siltuximab (Interleukin-6 receptor binding)	(M9174)ST STAT3 PATHWAY; (M36)PID IL27 PATHWAY; (M196)PID IL23 PATHWAY	(M5897)HALLMARK IL6 JAK STAT3 SIGNALING; (M5941)HALLMARK UV RESPONSE UP; (M5902)HALLMARK APOPTOSIS	1.0	1.0	1.0	0.0	1.0	1.0	1.0	1.0	1.0	1.0	1.0	1.0	1.0	1.0	1.0	1.0	0.0	1.0	0.0	0.0
ENSG00000165272	360	ensembl_gene_id	H. sapiens	360	H. sapiens	AQP3	aquaporin 3 (Gill blood group)	GO:0070295 renal water absorption;GO:0003097 renal water transport;GO:0015793 glycerol transport		Blood group antigen proteins	Plasma membrane(Supported)Nucleus(Uncertain)		(M232)PID ECADHERIN STABILIZATION PATHWAY	(M5941)HALLMARK UV RESPONSE UP; (M5945)HALLMARK HEME METABOLISM; (M5906)HALLMARK ESTROGEN RESPONSE EARLY	1.0	1.0	0.0	1.0	1.0	1.0	0.0	0.0	0.0	0.0	0.0	0.0	1.0	0.0	0.0	0.0	0.0	0.0	0.0	0.0
ENSG00000161638	3678	ensembl_gene_id	H. sapiens	3678	H. sapiens	ITGA5	integrin subunit alpha 5	GO:1903672 positive regulation of sprouting angiogenesis;GO:0035313 wound healing, spreading of epidermal cells;GO:1903670 regulation of sprouting angiogenesis		CD markers			(M274)PID LYMPH ANGIOGENESIS PATHWAY; (M47)PID INTEGRIN CS PATHWAY; (M165)PID SYNDECAN 4 PATHWAY	(M5932)HALLMARK INFLAMMATORY RESPONSE; (M5930)HALLMARK EPITHELIAL MESENCHYMAL TRANSITION	1.0	0.0	1.0	0.0	1.0	0.0	1.0	1.0	0.0	0.0	0.0	1.0	0.0	0.0	0.0	0.0	1.0	0.0	0.0	0.0
ENSG00000177606	3725	ensembl_gene_id	H. sapiens	3725	H. sapiens	JUN	Jun proto-oncogene, AP-1 transcription factor subunit	GO:0043922 negative regulation by host of viral transcription;GO:0043923 positive regulation by host of viral transcription;GO:0045657 positive regulation of monocyte differentiation		Transcription factors/Basic domains	Nucleoplasm(Validated)	Vinblastine (Transcriptional activator activity, rna polymerase ii transcription factor binding);Irbesartan (Transcriptional activator activity, rna polymerase ii transcription factor binding);Arsenic trioxide (Transcriptional activator activity, rna polymerase ii transcription factor binding);LGD-1550 (Transcriptional activator activity, rna polymerase ii transcription factor binding)	(M190)PID TCR JNK PATHWAY; (M206)PID PDGFRA PATHWAY; (M15743)ST GA12 PATHWAY	(M5897)HALLMARK IL6 JAK STAT3 SIGNALING; (M5902)HALLMARK APOPTOSIS; (M5930)HALLMARK EPITHELIAL MESENCHYMAL TRANSITION	1.0	1.0	1.0	1.0	1.0	1.0	1.0	1.0	0.0	1.0	1.0	1.0	0.0	0.0	0.0	1.0	0.0	1.0	1.0	1.0
ENSG00000185479	3854	ensembl_gene_id	H. sapiens	3854	H. sapiens	KRT6B	keratin 6B	GO:0070268 cornification;GO:0031424 keratinization;GO:0007398 ectoderm development			Intermediate filaments(Approved)				0.0	0.0	0.0	1.0	0.0	0.0	0.0	0.0	0.0	0.0	0.0	0.0	0.0	0.0	0.0	0.0	0.0	0.0	0.0	0.0
ENSG00000234498	387841	ensembl_gene_id	H. sapiens	387841	H. sapiens	RPL13AP20	ribosomal protein L13a pseudogene 20								0.0	0.0	0.0	0.0	0.0	0.0	0.0	0.0	0.0	0.0	0.0	0.0	0.0	0.0	0.0	0.0	0.0	0.0	0.0	0.0
ENSG00000143878	388	ensembl_gene_id	H. sapiens	388	H. sapiens	RHOB	ras homolog family member B	GO:0010595 positive regulation of endothelial cell migration;GO:0061154 endothelial tube morphogenesis;GO:0045766 positive regulation of angiogenesis				Botulinum Toxin Type A (Gtpase activity)	(M153)PID P75 NTR PATHWAY; (M124)PID CXCR4 PATHWAY	(M5941)HALLMARK UV RESPONSE UP; (M5902)HALLMARK APOPTOSIS; (M5947)HALLMARK IL2 STAT5 SIGNALING	1.0	1.0	0.0	0.0	1.0	0.0	0.0	0.0	0.0	0.0	0.0	0.0	0.0	0.0	0.0	0.0	0.0	1.0	0.0	0.0
ENSG00000131737	3885	ensembl_gene_id	H. sapiens	3885	H. sapiens	KRT34	keratin 34	GO:0070268 cornification;GO:0031424 keratinization;GO:0030216 keratinocyte differentiation			Nucleus;Vesicles(Approved)				0.0	0.0	0.0	1.0	0.0	0.0	0.0	0.0	0.0	0.0	0.0	0.0	0.0	0.0	0.0	0.0	0.0	0.0	0.0	0.0
ENSG00000205426	3887	ensembl_gene_id	H. sapiens	3887	H. sapiens	KRT81	keratin 81	GO:0070268 cornification;GO:0031424 keratinization;GO:0030216 keratinocyte differentiation							0.0	0.0	0.0	1.0	0.0	0.0	0.0	0.0	0.0	0.0	0.0	0.0	0.0	0.0	0.0	0.0	0.0	0.0	0.0	0.0
ENSG00000170523	3889	ensembl_gene_id	H. sapiens	3889	H. sapiens	KRT83	keratin 83	GO:0070268 cornification;GO:0031424 keratinization;GO:0030216 keratinocyte differentiation							0.0	0.0	0.0	1.0	0.0	0.0	0.0	0.0	0.0	0.0	0.0	0.0	0.0	0.0	0.0	0.0	0.0	0.0	0.0	0.0
ENSG00000182866	3932	ensembl_gene_id	H. sapiens	3932	H. sapiens	LCK	LCK proto-oncogene, Src family tyrosine kinase	GO:0050862 positive regulation of T cell receptor signaling pathway;GO:0051209 release of sequestered calcium ion into cytosol;GO:0050857 positive regulation of antigen receptor-mediated signaling pathway	Tyr protein kinase family	Enzymes/{ENZYME proteins/Transferases,Kinases/Tyr protein kinases}	Golgi apparatus(Approved)	Dasatinib (Sh2 domain binding);{4-[2-Acetylamino-2-(3-Carbamoyl-2-Cyclohexylmethoxy-6,7,8,9-Tetrahydro-5h-Benzocyclohepten-5ylcarbamoyl)-Ethyl]-2-Phosphono-Phenyl}-Phosphonic Acid (Sh2 domain binding);Staurosporine (Sh2 domain binding);1-Tert-Butyl-3-(4-Chloro-Phenyl)-1h-Pyrazolo[3,4-D]Pyrimidin-4-Ylamine (Sh2 domain binding);(4-{2-Acetylamino-2-[1-(3-Carbamoyl-4-Cyclohexylmethoxy-Phenyl)-Ethylca…	(M26)PID NFKAPPAB ATYPICAL PATHWAY; (M33)PID GLYPICAN 1PATHWAY; (M257)PID EPHRINB REV PATHWAY	(M5923)HALLMARK PI3K AKT MTOR SIGNALING; (M5948)HALLMARK BILE ACID METABOLISM; (M5950)HALLMARK ALLOGRAFT REJECTION	0.0	1.0	1.0	0.0	1.0	0.0	0.0	1.0	0.0	0.0	0.0	1.0	0.0	0.0	1.0	0.0	0.0	0.0	0.0	1.0
ENSG00000148346	3934	ensembl_gene_id	H. sapiens	3934	H. sapiens	LCN2	lipocalin 2	GO:0015891 siderophore transport;GO:0015688 iron chelate transport;GO:0010046 response to mycotoxin				Methyl Nonanoate (Ester) (Transporter activity);2,3-Dihydroxy-Benzoic Acid (Transporter activity);Carboxymycobactin S (Transporter activity);2,3,-Dihydroxybenzoylserine (Transporter activity);Carboxymycobactin T (Transporter activity);Trencam-3,2-Hopo (Transporter activity)			0.0	1.0	1.0	0.0	0.0	1.0	1.0	1.0	0.0	0.0	0.0	0.0	0.0	0.0	0.0	1.0	0.0	0.0	0.0	1.0
ENSG00000227036	400619	ensembl_gene_id	H. sapiens	400619	H. sapiens	LINC00511	long intergenic non-protein coding RNA 511								0.0	0.0	0.0	0.0	0.0	0.0	0.0	0.0	0.0	0.0	0.0	0.0	0.0	0.0	0.0	0.0	0.0	0.0	0.0	0.0
ENSG00000065534	4638	ensembl_gene_id	H. sapiens	4638	H. sapiens	MYLK	myosin light chain kinase	GO:0060414 aorta smooth muscle tissue morphogenesis;GO:0035909 aorta morphogenesis;GO:0071476 cellular hypotonic response	CAMK Ser/Thr protein kinase family	Enzymes/{ENZYME proteins/Transferases,Kinases/CAMK Ser/Thr protein kinases}	Cytosol(Supported)		(M16801)SIG REGULATION OF THE ACTIN CYTOSKELETON BY RHO GTPASES; (M14)PID AURORA B PATHWAY; (M5193)SIG CHEMOTAXIS	(M5909)HALLMARK MYOGENESIS; (M5930)HALLMARK EPITHELIAL MESENCHYMAL TRANSITION; (M5905)HALLMARK ADIPOGENESIS	1.0	0.0	0.0	0.0	1.0	0.0	0.0	0.0	0.0	0.0	0.0	0.0	0.0	0.0	0.0	0.0	0.0	0.0	0.0	0.0
ENSG00000162772	467	ensembl_gene_id	H. sapiens	467	H. sapiens	ATF3	activating transcription factor 3	GO:1903984 positive regulation of TRAIL-activated apoptotic signaling pathway;GO:1903121 regulation of TRAIL-activated apoptotic signaling pathway;GO:0061394 regulation of transcription from RNA polymerase II promoter in response to arsenic-containing substance		Transcription factors/Basic domains	Nucleoli;Nucleus(Validated)		(M166)PID ATF2 PATHWAY; (M167)PID AP1 PATHWAY; (M2)PID SMAD2 3NUCLEAR PATHWAY	(M5892)HALLMARK CHOLESTEROL HOMEOSTASIS; (M5922)HALLMARK UNFOLDED PROTEIN RESPONSE; (M5941)HALLMARK UV RESPONSE UP	0.0	1.0	0.0	0.0	0.0	1.0	0.0	1.0	0.0	1.0	0.0	1.0	0.0	1.0	0.0	0.0	0.0	0.0	0.0	1.0
ENSG00000133636	4922	ensembl_gene_id	H. sapiens	4922	H. sapiens	NTS	neurotensin	GO:0050880 regulation of blood vessel size;GO:0003018 vascular process in circulatory system;GO:0035150 regulation of tube size					(M167)PID AP1 PATHWAY		0.0	0.0	0.0	0.0	0.0	0.0	0.0	0.0	0.0	0.0	0.0	0.0	0.0	0.0	0.0	0.0	0.0	0.0	0.0	0.0
ENSG00000128510	51200	ensembl_gene_id	H. sapiens	51200	H. sapiens	CPA4	carboxypeptidase A4	GO:0016573 histone acetylation;GO:0018393 internal peptidyl-lysine acetylation;GO:0006475 internal protein amino acid acetylation		Enzymes/Peptidases/Metallopeptidases	Centrosome;Cytosol;Nucleoplasm(Approved)				0.0	0.0	0.0	0.0	0.0	0.0	0.0	0.0	0.0	0.0	0.0	0.0	0.0	0.0	0.0	0.0	0.0	0.0	0.0	0.0
ENSG00000124102	5266	ensembl_gene_id	H. sapiens	5266	H. sapiens	PI3	peptidase inhibitor 3	GO:0070268 cornification;GO:0007620 copulation;GO:0031424 keratinization			Plasma membrane(Approved)		(M9378)ST INTERLEUKIN 4 PATHWAY; (M18342)ST G ALPHA I PATHWAY; (M12645)ST GA13 PATHWAY		0.0	0.0	0.0	1.0	0.0	0.0	1.0	0.0	0.0	0.0	0.0	0.0	0.0	0.0	1.0	0.0	0.0	0.0	0.0	0.0
ENSG00000076356	5362	ensembl_gene_id	H. sapiens	5362	H. sapiens	PLXNA2	plexin A2	GO:0021935 cerebellar granule cell precursor tangential migration;GO:0021785 branchiomotor neuron axon guidance;GO:0021934 hindbrain tangential cell migration					(M5880)NABA ECM AFFILIATED; (M5885)NABA MATRISOME ASSOCIATED; (M5889)NABA MATRISOME		1.0	0.0	1.0	0.0	0.0	0.0	0.0	0.0	0.0	0.0	0.0	0.0	0.0	0.0	0.0	0.0	0.0	1.0	0.0	0.0
ENSG00000154133	54538	ensembl_gene_id	H. sapiens	54538	H. sapiens	ROBO4	roundabout guidance receptor 4	GO:0001525 angiogenesis;GO:0048514 blood vessel morphogenesis;GO:0001568 blood vessel development			Plasma membrane(Approved)				1.0	0.0	0.0	0.0	0.0	0.0	0.0	0.0	0.0	0.0	0.0	0.0	0.0	0.0	0.0	0.0	0.0	0.0	0.0	0.0
ENSG00000104413	54845	ensembl_gene_id	H. sapiens	54845	H. sapiens	ESRP1	epithelial splicing regulatory protein 1	GO:0008543 fibroblast growth factor receptor signaling pathway;GO:0044344 cellular response to fibroblast growth factor stimulus;GO:0043484 regulation of RNA splicing			Nuclear bodies;Nucleoplasm(Validated)				0.0	0.0	0.0	0.0	0.0	0.0	0.0	1.0	1.0	0.0	0.0	0.0	0.0	0.0	0.0	0.0	0.0	0.0	0.0	0.0
ENSG00000133328	54979	ensembl_gene_id	H. sapiens	54979	H. sapiens	HRASLS2	HRAS like suppressor 2	GO:0036152 phosphatidylethanolamine acyl-chain remodeling;GO:0046470 phosphatidylcholine metabolic process;GO:0006650 glycerophospholipid metabolic process			Mitochondria(Approved)				0.0	0.0	0.0	0.0	0.0	0.0	0.0	0.0	0.0	0.0	0.0	0.0	0.0	0.0	0.0	0.0	0.0	0.0	0.0	0.0
ENSG00000189334	57402	ensembl_gene_id	H. sapiens	57402	H. sapiens	S100A14	S100 calcium binding protein A14	GO:0034142 toll-like receptor 4 signaling pathway;GO:0090026 positive regulation of monocyte chemotaxis;GO:0071624 positive regulation of granulocyte chemotaxis			Cell Junctions;Cytosol(Supported)Nuclear bodies(Approved)		(M5883)NABA SECRETED FACTORS; (M5885)NABA MATRISOME ASSOCIATED; (M5889)NABA MATRISOME		1.0	1.0	1.0	0.0	1.0	0.0	0.0	0.0	0.0	0.0	0.0	0.0	0.0	0.0	0.0	0.0	0.0	0.0	0.0	0.0
ENSG00000087494	5744	ensembl_gene_id	H. sapiens	5744	H. sapiens	PTHLH	parathyroid hormone like hormone	GO:0030819 positive regulation of cAMP biosynthetic process;GO:0032331 negative regulation of chondrocyte differentiation;GO:0030816 positive regulation of cAMP metabolic process			Cytosol;Nucleoplasm(Supported)Golgi apparatus(Approved)		(M211)PID HEDGEHOG 2PATHWAY	(M5930)HALLMARK EPITHELIAL MESENCHYMAL TRANSITION	0.0	0.0	0.0	1.0	0.0	0.0	0.0	1.0	0.0	0.0	1.0	0.0	0.0	0.0	0.0	0.0	0.0	0.0	0.0	0.0
ENSG00000203804	574406	ensembl_gene_id	H. sapiens	574406	H. sapiens	ADAMTSL4-AS1	ADAMTSL4 antisense RNA 1								0.0	0.0	0.0	0.0	0.0	0.0	0.0	0.0	0.0	0.0	0.0	0.0	0.0	0.0	0.0	0.0	0.0	0.0	0.0	0.0
ENSG00000207389	6060	ensembl_gene_id	H. sapiens	6060	H. sapiens	RNU1-4	RNA, U1 small nuclear 4								0.0	0.0	0.0	0.0	0.0	0.0	0.0	0.0	0.0	0.0	0.0	0.0	0.0	0.0	0.0	0.0	0.0	0.0	0.0	0.0
ENSG00000243649	629	ensembl_gene_id	H. sapiens	629	H. sapiens	CFB	complement factor B	GO:0006957 complement activation, alternative pathway;GO:0030449 regulation of complement activation;GO:2000257 regulation of protein activation cascade		Enzymes/{ENZYME proteins/Hydrolases,Peptidases/Serine-type peptidases}	Cell Junctions;Vesicles(Uncertain)	4-Guanidinobenzoic Acid (Serine-type endopeptidase activity);Diisopropylphosphono Group (Serine-type endopeptidase activity)	(M14775)ST G ALPHA S PATHWAY; (M16518)ST WNT CA2 CYCLIC GMP PATHWAY; (M15743)ST GA12 PATHWAY	(M5946)HALLMARK COAGULATION; (M5934)HALLMARK XENOBIOTIC METABOLISM; (M5913)HALLMARK INTERFERON GAMMA RESPONSE	0.0	1.0	1.0	0.0	1.0	0.0	1.0	0.0	0.0	0.0	0.0	0.0	0.0	0.0	1.0	0.0	0.0	0.0	0.0	0.0
ENSG00000057149	6317	ensembl_gene_id	H. sapiens	6317	H. sapiens	SERPINB3	serpin family B member 3	GO:0043508 negative regulation of JUN kinase activity;GO:0046329 negative regulation of JNK cascade;GO:0035425 autocrine signaling			Cytosol(Supported)Plasma membrane(Approved)	D-Serine (Virus receptor activity);Phosphonoserine (Virus receptor activity)	(M3468)NABA ECM REGULATORS; (M5885)NABA MATRISOME ASSOCIATED; (M5889)NABA MATRISOME		1.0	1.0	0.0	0.0	0.0	0.0	0.0	1.0	0.0	0.0	0.0	1.0	0.0	0.0	1.0	1.0	0.0	0.0	0.0	0.0
ENSG00000166828	6340	ensembl_gene_id	H. sapiens	6340	H. sapiens	SCNN1G	sodium channel epithelial 1 gamma subunit	GO:0055078 sodium ion homeostasis;GO:0050891 multicellular organismal water homeostasis;GO:0035725 sodium ion transmembrane transport		Transporters/Transporter channels and pores	Nucleoli;Nucleoplasm;Plasma membrane(Approved)	Triamterene (Ww domain binding);Amiloride (Ww domain binding)			0.0	1.0	0.0	0.0	1.0	0.0	0.0	0.0	0.0	0.0	0.0	0.0	0.0	0.0	0.0	0.0	0.0	0.0	0.0	0.0
ENSG00000107738	64115	ensembl_gene_id	H. sapiens	64115	H. sapiens	VSIR	V-set immunoregulatory receptor				Nucleoplasm(Approved)				0.0	0.0	0.0	0.0	0.0	0.0	0.0	0.0	0.0	0.0	0.0	0.0	0.0	0.0	0.0	0.0	0.0	0.0	0.0	0.0
ENSG00000204839	642475	ensembl_gene_id	H. sapiens	642475	H. sapiens	MROH6	maestro heat like repeat family member 6				Nucleus(Approved)				0.0	0.0	0.0	0.0	0.0	0.0	0.0	0.0	0.0	0.0	0.0	0.0	0.0	0.0	0.0	0.0	0.0	0.0	0.0	0.0
ENSG00000188100	643161	ensembl_gene_id	H. sapiens	643161	H. sapiens	FAM25A	family with sequence similarity 25 member A								0.0	0.0	0.0	0.0	0.0	0.0	0.0	0.0	0.0	0.0	0.0	0.0	0.0	0.0	0.0	0.0	0.0	0.0	0.0	0.0
ENSG00000144655	64651	ensembl_gene_id	H. sapiens	64651	H. sapiens	CSRNP1	cysteine and serine rich nuclear protein 1	GO:0045944 positive regulation of transcription from RNA polymerase II promoter;GO:0045893 positive regulation of transcription, DNA-templated;GO:1903508 positive regulation of nucleic acid-templated transcription		Transcription factors/Yet undefined DNA-binding domains	Nucleoplasm(Validated)Vesicles(Uncertain)				0.0	0.0	0.0	0.0	0.0	0.0	0.0	0.0	0.0	0.0	0.0	0.0	0.0	0.0	0.0	0.0	0.0	0.0	0.0	0.0
ENSG00000196196	646962	ensembl_gene_id	H. sapiens	646962	H. sapiens	HRCT1	histidine rich carboxyl terminus 1				Nucleoplasm(Approved)				0.0	0.0	0.0	0.0	0.0	0.0	0.0	0.0	0.0	0.0	0.0	0.0	0.0	0.0	0.0	0.0	0.0	0.0	0.0	0.0
ENSG00000125845	650	ensembl_gene_id	H. sapiens	650	H. sapiens	BMP2	bone morphogenetic protein 2	GO:2000065 negative regulation of cortisol biosynthetic process;GO:0003130 BMP signaling pathway involved in heart induction;GO:0032348 negative regulation of aldosterone biosynthetic process			Vesicles(Supported)		(M181)PID BMP PATHWAY; (M5883)NABA SECRETED FACTORS; (M5885)NABA MATRISOME ASSOCIATED	(M5896)HALLMARK TGF BETA SIGNALING; (M5941)HALLMARK UV RESPONSE UP; (M5902)HALLMARK APOPTOSIS	1.0	1.0	1.0	1.0	1.0	0.0	1.0	1.0	0.0	0.0	1.0	0.0	0.0	1.0	0.0	1.0	1.0	1.0	1.0	0.0
ENSG00000113140	6678	ensembl_gene_id	H. sapiens	6678	H. sapiens	SPARC	secreted protein acidic and cysteine rich	GO:0033591 response to L-ascorbic acid;GO:0016525 negative regulation of angiogenesis;GO:0010595 positive regulation of endothelial cell migration					(M3008)NABA ECM GLYCOPROTEINS; (M5884)NABA CORE MATRISOME; (M5889)NABA MATRISOME	(M5946)HALLMARK COAGULATION; (M5909)HALLMARK MYOGENESIS; (M5930)HALLMARK EPITHELIAL MESENCHYMAL TRANSITION	1.0	1.0	0.0	0.0	1.0	1.0	0.0	1.0	0.0	0.0	1.0	0.0	1.0	0.0	0.0	1.0	1.0	1.0	0.0	0.0
ENSG00000118503	7128	ensembl_gene_id	H. sapiens	7128	H. sapiens	TNFAIP3	TNF alpha induced protein 3	GO:0070429 negative regulation of nucleotide-binding oligomerization domain containing 1 signaling pathway;GO:0070433 negative regulation of nucleotide-binding oligomerization domain containing 2 signaling pathway;GO:0034148 negative regulation of toll-like receptor 5 signaling pathway		Enzymes/{ENZYME proteins/Hydrolases,Peptidases/Cysteine-type peptidases}	Cytosol(Supported)Centrosome(Approved)		(M37)PID NFKAPPAB CANONICAL PATHWAY; (M18030)ST TUMOR NECROSIS FACTOR PATHWAY; (M45)PID CD40 PATHWAY	(M5921)HALLMARK COMPLEMENT; (M5913)HALLMARK INTERFERON GAMMA RESPONSE; (M5890)HALLMARK TNFA SIGNALING VIA NFKB	1.0	1.0	1.0	0.0	1.0	0.0	0.0	1.0	1.0	0.0	1.0	0.0	0.0	0.0	0.0	1.0	0.0	1.0	0.0	1.0
ENSG00000231608	7148	ensembl_gene_id	H. sapiens	7148	H. sapiens	TNXB	tenascin XB	GO:0048251 elastic fiber assembly;GO:0030199 collagen fibril organization;GO:0085029 extracellular matrix assembly			Vesicles(Approved)		(M3008)NABA ECM GLYCOPROTEINS; (M5884)NABA CORE MATRISOME; (M5889)NABA MATRISOME		0.0	0.0	0.0	0.0	0.0	0.0	0.0	0.0	0.0	0.0	0.0	0.0	0.0	0.0	0.0	0.0	1.0	0.0	0.0	0.0
ENSG00000166278	717	ensembl_gene_id	H. sapiens	717	H. sapiens	C2	complement C2	GO:2000427 positive regulation of apoptotic cell clearance;GO:0030449 regulation of complement activation;GO:2000425 regulation of apoptotic cell clearance		Enzymes/{ENZYME proteins/Hydrolases,Peptidases/Serine-type peptidases}				(M5946)HALLMARK COAGULATION; (M5950)HALLMARK ALLOGRAFT REJECTION; (M5921)HALLMARK COMPLEMENT	0.0	1.0	1.0	0.0	1.0	1.0	1.0	0.0	0.0	0.0	0.0	0.0	0.0	0.0	1.0	1.0	0.0	0.0	0.0	0.0
ENSG00000233621	728431	ensembl_gene_id	H. sapiens	728431	H. sapiens	LINC01137	long intergenic non-protein coding RNA 1137								0.0	0.0	0.0	0.0	0.0	0.0	0.0	0.0	0.0	0.0	0.0	0.0	0.0	0.0	0.0	0.0	0.0	0.0	0.0	0.0
ENSG00000086730	7462	ensembl_gene_id	H. sapiens	7462	H. sapiens	LAT2	linker for activation of T-cells family member 2	GO:0043303 mast cell degranulation;GO:0050853 B cell receptor signaling pathway;GO:0038095 Fc-epsilon receptor signaling pathway					(M7)PID FCER1 PATHWAY	(M5953)HALLMARK KRAS SIGNALING UP	0.0	0.0	0.0	0.0	1.0	0.0	0.0	0.0	0.0	0.0	0.0	0.0	0.0	0.0	0.0	1.0	0.0	0.0	0.0	0.0
ENSG00000182795	79098	ensembl_gene_id	H. sapiens	79098	H. sapiens	C1orf116	chromosome 1 open reading frame 116	GO:0008150 biological_process			Cytosol(Supported)Plasma membrane(Approved)				0.0	0.0	0.0	0.0	0.0	0.0	0.0	0.0	0.0	0.0	0.0	0.0	0.0	0.0	0.0	0.0	0.0	0.0	0.0	0.0
ENSG00000163874	80149	ensembl_gene_id	H. sapiens	80149	H. sapiens	ZC3H12A	zinc finger CCCH-type containing 12A	GO:2000627 positive regulation of miRNA catabolic process;GO:0050713 negative regulation of interleukin-1 beta secretion;GO:1903799 negative regulation of production of miRNAs involved in gene silencing by miRNA			Cytoplasmic bodies;Nucleoplasm(Supported)			(M5890)HALLMARK TNFA SIGNALING VIA NFKB	1.0	1.0	1.0	0.0	1.0	1.0	1.0	1.0	0.0	0.0	0.0	0.0	1.0	0.0	1.0	1.0	0.0	0.0	0.0	0.0
ENSG00000156510	80201	ensembl_gene_id	H. sapiens	80201	H. sapiens	HKDC1	hexokinase domain containing 1	GO:0006096 glycolytic process;GO:0006757 ATP generation from ADP;GO:0046031 ADP metabolic process		Enzymes/ENZYME proteins/Transferases	Mitochondria(Validated)			(M5953)HALLMARK KRAS SIGNALING UP	0.0	0.0	0.0	0.0	0.0	0.0	0.0	0.0	0.0	0.0	0.0	0.0	0.0	0.0	0.0	0.0	0.0	0.0	0.0	0.0
ENSG00000134548	80763	ensembl_gene_id	H. sapiens	80763	H. sapiens	SPX	spexin hormone	GO:0035814 negative regulation of renal sodium excretion;GO:0044539 long-chain fatty acid import;GO:0032099 negative regulation of appetite							0.0	1.0	1.0	0.0	0.0	1.0	0.0	0.0	0.0	0.0	0.0	0.0	0.0	0.0	0.0	0.0	0.0	0.0	0.0	0.0
ENSG00000149781	83706	ensembl_gene_id	H. sapiens	83706	H. sapiens	FERMT3	fermitin family member 3	GO:0033632 regulation of cell-cell adhesion mediated by integrin;GO:0033631 cell-cell adhesion mediated by integrin;GO:0070527 platelet aggregation			Vesicles(Approved)				1.0	0.0	0.0	0.0	1.0	0.0	0.0	0.0	0.0	0.0	0.0	0.0	0.0	0.0	0.0	1.0	1.0	0.0	0.0	0.0
ENSG00000139269	83729	ensembl_gene_id	H. sapiens	83729	H. sapiens	INHBE	inhibin beta E subunit	GO:0010862 positive regulation of pathway-restricted SMAD protein phosphorylation;GO:0060393 regulation of pathway-restricted SMAD protein phosphorylation;GO:0060389 pathway-restricted SMAD protein phosphorylation			Vesicles(Approved)		(M5883)NABA SECRETED FACTORS; (M5885)NABA MATRISOME ASSOCIATED; (M5889)NABA MATRISOME	(M5897)HALLMARK IL6 JAK STAT3 SIGNALING	0.0	0.0	1.0	0.0	0.0	0.0	0.0	1.0	0.0	0.0	0.0	0.0	0.0	0.0	0.0	0.0	0.0	0.0	1.0	0.0
ENSG00000186594	84981	ensembl_gene_id	H. sapiens	84981	H. sapiens	MIR22HG	MIR22 host gene								0.0	0.0	0.0	0.0	0.0	0.0	0.0	0.0	0.0	0.0	0.0	0.0	0.0	0.0	0.0	0.0	0.0	0.0	0.0	0.0
ENSG00000073734	8647	ensembl_gene_id	H. sapiens	8647	H. sapiens	ABCB11	ATP binding cassette subfamily B member 11	GO:0015722 canalicular bile acid transport;GO:0032782 bile acid secretion;GO:0099133 ATP hydrolysis coupled anion transmembrane transport		Transporters/Primary Active Transporters	Cytosol;Nucleoplasm;Plasma membrane(Uncertain)	Adenosine triphosphate (Transporter activity);Clofazimine (Transporter activity);Glyburide (Transporter activity)		(M5956)HALLMARK KRAS SIGNALING DN	0.0	0.0	0.0	0.0	0.0	0.0	0.0	0.0	0.0	0.0	0.0	0.0	0.0	1.0	0.0	0.0	0.0	0.0	0.0	0.0
ENSG00000171360	8687	ensembl_gene_id	H. sapiens	8687	H. sapiens	KRT38	keratin 38	GO:0070268 cornification;GO:0031424 keratinization;GO:0030216 keratinocyte differentiation							0.0	0.0	0.0	1.0	0.0	0.0	0.0	0.0	0.0	0.0	0.0	0.0	0.0	0.0	0.0	0.0	0.0	0.0	0.0	0.0
ENSG00000108417	8688	ensembl_gene_id	H. sapiens	8688	H. sapiens	KRT37	keratin 37	GO:0070268 cornification;GO:0031424 keratinization;GO:0030216 keratinocyte differentiation							0.0	0.0	0.0	1.0	0.0	0.0	0.0	0.0	0.0	0.0	0.0	0.0	0.0	0.0	0.0	0.0	0.0	0.0	0.0	0.0
ENSG00000169583	9022	ensembl_gene_id	H. sapiens	9022	H. sapiens	CLIC3	chloride intracellular channel 3	GO:1902476 chloride transmembrane transport;GO:0098661 inorganic anion transmembrane transport;GO:0006821 chloride transport		Transporters/Transporter channels and pores	Nuclear bodies(Supported)			(M5907)HALLMARK ESTROGEN RESPONSE LATE; (M5906)HALLMARK ESTROGEN RESPONSE EARLY	0.0	0.0	0.0	0.0	0.0	0.0	0.0	0.0	0.0	0.0	0.0	0.0	0.0	0.0	0.0	0.0	0.0	0.0	0.0	0.0
ENSG00000104081	90427	ensembl_gene_id	H. sapiens	90427	H. sapiens	BMF	Bcl2 modifying factor	GO:1900740 positive regulation of protein insertion into mitochondrial membrane involved in apoptotic signaling pathway;GO:1900739 regulation of protein insertion into mitochondrial membrane involved in apoptotic signaling pathway;GO:1901030 positive regulation of mitochondrial outer membrane permeabilization involved in apoptotic signaling pathway			Nucleoplasm(Approved)			(M5902)HALLMARK APOPTOSIS	0.0	1.0	0.0	0.0	0.0	0.0	0.0	0.0	0.0	0.0	0.0	0.0	0.0	0.0	0.0	0.0	0.0	0.0	0.0	1.0
ENSG00000117407	9048	ensembl_gene_id	H. sapiens	9048	H. sapiens	ARTN	artemin	GO:0061146 Peyer's patch morphogenesis;GO:0097021 lymphocyte migration into lymphoid organs;GO:0050930 induction of positive chemotaxis			Mitochondria(Uncertain)		(M5883)NABA SECRETED FACTORS; (M5885)NABA MATRISOME ASSOCIATED; (M5889)NABA MATRISOME	(M5937)HALLMARK GLYCOLYSIS	1.0	0.0	1.0	0.0	1.0	0.0	0.0	1.0	0.0	0.0	1.0	1.0	0.0	0.0	0.0	0.0	0.0	0.0	0.0	0.0
ENSG00000146592	9586	ensembl_gene_id	H. sapiens	9586	H. sapiens	CREB5	cAMP responsive element binding protein 5	GO:0045893 positive regulation of transcription, DNA-templated;GO:1903508 positive regulation of nucleic acid-templated transcription;GO:1902680 positive regulation of RNA biosynthetic process		Transcription factors/Basic domains	Nucleus;Plasma membrane;Vesicles(Approved)		(M14775)ST G ALPHA S PATHWAY; (M7871)ST GRANULE CELL SURVIVAL PATHWAY; (M4910)ST ERK1 ERK2 MAPK PATHWAY		0.0	0.0	1.0	0.0	0.0	0.0	0.0	0.0	0.0	1.0	0.0	0.0	0.0	0.0	0.0	0.0	0.0	0.0	0.0	0.0
ENSG00000168490	9796	ensembl_gene_id	H. sapiens	9796	H. sapiens	PHYHIP	phytanoyl-CoA 2-hydroxylase interacting protein				Mitochondria(Supported)				0.0	0.0	0.0	0.0	0.0	0.0	0.0	0.0	0.0	0.0	0.0	0.0	0.0	0.0	0.0	0.0	0.0	0.0	0.0	0.0
