# Supplementary material for: MBNL1 alternative splicing isoforms play opposing roles in cancer
Source: Life Sci Alliance. 2018 Sep 7;1(5):e201800157. doi: 10.26508/lsa.201800157 (PMC6238595; doi:10.26508/lsa.201800157)
Supplement: Supplementary file 6 [file LSA-2018-00157_TableS5.xlsx]

## Sheet: Table S5 DownRegulated GO
Input ID	Gene ID	Type	Tax ID	Homologene Gene ID	Homologene Gene Tax ID	Gene Symbol	Description	Biological Process (GO)	Kinase Class (UniProt)	Protein Function (Protein Atlas)	Subcellular Location (Protein Atlas)	Drug (DrugBank)	Canonical Pathways Canonical Pathways Canonical Pathways Canonical Pathways Canonical Pathways Canonical Pathways Canonical Pathways	Hallmark Gene Sets Hallmark Gene Sets Hallmark Gene Sets Hallmark Gene Sets Hallmark Gene Sets Hallmark Gene Sets Hallmark Gene Sets	R-HSA-1640170 Cell Cycle	R-HSA-5693579 Homologous DNA Pairing and Str	GO:0000075 cell cycle checkpoint	GO:0007059 chromosome segregation	GO:0007017 microtubule-based process	GO:0071103 DNA conformation change	CORUM:1183 CDC5L complex	hsa00640 Propanoate metabolism	R-HSA-176187 Activation of ATR in response	GO:0016447 somatic recombination of immun	GO:0040029 regulation of gene expression,	GO:0016579 protein deubiquitination	R-HSA-432722 Golgi Associated Vesicle Bioge	GO:0016197 endosomal transport	GO:1903902 positive regulation of viral l	GO:0051236 establishment of RNA localizat
ENSG00000177485	10009	ensembl_gene_id	H. sapiens	10009	H. sapiens	ZBTB33	zinc finger and BTB domain containing 33	GO:0016055 Wnt signaling pathway;GO:0045892 negative regulation of transcription, DNA-templated;GO:0198738 cell-cell signaling by wnt		Transcription factors/Zinc-coordinating DNA-binding domains	Cytosol;Nucleus;Plasma membrane(Validated)		(M142)PID AJDISS 2PATHWAY		0.0	0.0	0.0	0.0	0.0	0.0	0.0	0.0	0.0	0.0	0.0	0.0	0.0	0.0	0.0	0.0
ENSG00000138095	10128	ensembl_gene_id	H. sapiens	10128	H. sapiens	LRPPRC	leucine rich pentatricopeptide repeat containing	GO:0000961 negative regulation of mitochondrial RNA catabolic process;GO:0000960 regulation of mitochondrial RNA catabolic process;GO:0000957 mitochondrial RNA catabolic process			Mitochondria(Validated)			(M5936)HALLMARK OXIDATIVE PHOSPHORYLATION; (M5893)HALLMARK MITOTIC SPINDLE	0.0	1.0	0.0	0.0	1.0	0.0	0.0	0.0	0.0	0.0	0.0	0.0	0.0	0.0	0.0	1.0
ENSG00000014824	10463	ensembl_gene_id	H. sapiens	10463	H. sapiens	SLC30A9	solute carrier family 30 member 9	GO:0006829 zinc II ion transport;GO:0006289 nucleotide-excision repair;GO:0000041 transition metal ion transport		Transporters/Electrochemical Potential-driven transporters					0.0	1.0	0.0	0.0	0.0	0.0	0.0	0.0	0.0	0.0	0.0	0.0	0.0	0.0	0.0	0.0
ENSG00000117724	1063	ensembl_gene_id	H. sapiens	1063	H. sapiens	CENPF	centromere protein F	GO:0007094 mitotic spindle assembly checkpoint;GO:0071174 mitotic spindle checkpoint;GO:0045841 negative regulation of mitotic metaphase/anaphase transition			Nucleoplasm(Supported)		(M176)PID FOXM1 PATHWAY	(M5901)HALLMARK G2M CHECKPOINT; (M5893)HALLMARK MITOTIC SPINDLE	1.0	1.0	1.0	1.0	1.0	0.0	0.0	0.0	0.0	0.0	0.0	0.0	0.0	0.0	0.0	0.0
ENSG00000111247	10635	ensembl_gene_id	H. sapiens	10635	H. sapiens	RAD51AP1	RAD51 associated protein 1	GO:0010569 regulation of double-strand break repair via homologous recombination;GO:0000732 strand displacement;GO:2000779 regulation of double-strand break repair			Nucleus(Approved)			(M5925)HALLMARK E2F TARGETS	0.0	1.0	0.0	0.0	0.0	0.0	0.0	0.0	0.0	0.0	0.0	0.0	0.0	0.0	0.0	0.0
ENSG00000259288	106821730	ensembl_gene_id	H. sapiens	106821730	H. sapiens	BUB1B-PAK6	BUB1B-PAK6 readthrough		STE Ser/Thr protein kinase family	Enzymes/{ENZYME proteins/Transferases,Kinases/STE Ser/Thr protein kinases};RAS pathway related proteins	Nucleus(Supported)Nucleoli fibrillar center(Approved)Cell Junctions(Uncertain);Cell Junctions;Nucleoli fibrillar center;Nucleus(Approved)				0.0	0.0	0.0	0.0	0.0	0.0	0.0	0.0	0.0	0.0	0.0	0.0	0.0	0.0	0.0	0.0
ENSG00000142731	10733	ensembl_gene_id	H. sapiens	10733	H. sapiens	PLK4	polo like kinase 4	GO:0046601 positive regulation of centriole replication;GO:0010825 positive regulation of centrosome duplication;GO:0046599 regulation of centriole replication	Other	Enzymes/{ENZYME proteins/Transferases,Kinases}	Centrosome(Supported)Cytosol(Approved)			(M5928)HALLMARK MYC TARGETS V2; (M5925)HALLMARK E2F TARGETS; (M5907)HALLMARK ESTROGEN RESPONSE LATE	1.0	0.0	1.0	0.0	1.0	0.0	0.0	0.0	0.0	0.0	0.0	0.0	0.0	0.0	0.0	0.0
ENSG00000163781	11073	ensembl_gene_id	H. sapiens	11073	H. sapiens	TOPBP1	topoisomerase (DNA) II binding protein 1	GO:0033314 mitotic DNA replication checkpoint;GO:0007095 mitotic G2 DNA damage checkpoint;GO:0044818 mitotic G2/M transition checkpoint			Nucleus(Validated)		(M258)PID BARD1 PATHWAY; (M46)PID ATR PATHWAY; (M1)PID FANCONI PATHWAY	(M5951)HALLMARK SPERMATOGENESIS	1.0	1.0	1.0	0.0	0.0	0.0	0.0	0.0	0.0	0.0	0.0	0.0	0.0	0.0	0.0	0.0
ENSG00000198554	11169	ensembl_gene_id	H. sapiens	11169	H. sapiens	WDHD1	WD repeat and HMG-box DNA binding protein 1				Nucleoplasm(Validated)				0.0	0.0	0.0	0.0	0.0	0.0	0.0	0.0	0.0	0.0	0.0	0.0	0.0	0.0	0.0	0.0
ENSG00000148700	120	ensembl_gene_id	H. sapiens	120	H. sapiens	ADD3	adducin 3	GO:0007010 cytoskeleton organization;GO:0055085 transmembrane transport;GO:0006996 organelle organization			Plasma membrane(Supported)			(M5942)HALLMARK UV RESPONSE DN; (M5907)HALLMARK ESTROGEN RESPONSE LATE; (M5924)HALLMARK MTORC1 SIGNALING	0.0	0.0	0.0	0.0	0.0	0.0	0.0	0.0	0.0	0.0	0.0	0.0	0.0	0.0	0.0	0.0
ENSG00000117010	127396	ensembl_gene_id	H. sapiens	127396	H. sapiens	ZNF684	zinc finger protein 684	GO:0006355 regulation of transcription, DNA-templated;GO:1903506 regulation of nucleic acid-templated transcription;GO:0006351 transcription, DNA-templated		Transcription factors/Zinc-coordinating DNA-binding domains	Cytosol;Nucleus(Approved)				0.0	0.0	0.0	0.0	0.0	0.0	0.0	0.0	0.0	0.0	0.0	0.0	0.0	0.0	0.0	0.0
ENSG00000108582	1362	ensembl_gene_id	H. sapiens	1362	H. sapiens	CPD	carboxypeptidase D	GO:0016485 protein processing;GO:0051604 protein maturation;GO:0006518 peptide metabolic process		Enzymes/{ENZYME proteins/Hydrolases,Peptidases/Metallopeptidases}	Nuclear membrane;Nuclear speckles;Nucleoplasm(Approved)	Guanidinoethylmercaptosuccinic acid (Zinc ion binding)			0.0	0.0	0.0	0.0	0.0	0.0	0.0	0.0	0.0	0.0	0.0	0.0	1.0	0.0	0.0	0.0
ENSG00000153914	140890	ensembl_gene_id	H. sapiens	140890	H. sapiens	SREK1	splicing regulatory glutamic acid and lysine rich protein 1	GO:0000381 regulation of alternative mRNA splicing, via spliceosome;GO:0000380 alternative mRNA splicing, via spliceosome;GO:0048024 regulation of mRNA splicing, via spliceosome			Nuclear speckles;Nucleoplasm(Validated)				0.0	0.0	0.0	0.0	0.0	0.0	0.0	0.0	0.0	0.0	0.0	0.0	0.0	0.0	0.0	0.0
ENSG00000178904	147991	ensembl_gene_id	H. sapiens	147991	H. sapiens	DPY19L3	dpy-19 like 3 (C. elegans)	GO:0018406 protein C-linked glycosylation via 2'-alpha-mannosyl-L-tryptophan;GO:0018317 protein C-linked glycosylation via tryptophan;GO:0018103 protein C-linked glycosylation			Microtubules(Approved)				0.0	0.0	0.0	0.0	0.0	0.0	0.0	0.0	0.0	0.0	0.0	0.0	0.0	0.0	0.0	0.0
ENSG00000137992	1629	ensembl_gene_id	H. sapiens	1629	H. sapiens	DBT	dihydrolipoamide branched chain transacylase E2	GO:0009083 branched-chain amino acid catabolic process;GO:0046487 glyoxylate metabolic process;GO:0009081 branched-chain amino acid metabolic process		Enzymes/ENZYME proteins/Transferases	Mitochondria(Supported)			(M5905)HALLMARK ADIPOGENESIS	0.0	0.0	0.0	0.0	0.0	0.0	0.0	1.0	0.0	0.0	0.0	0.0	0.0	0.0	0.0	0.0
ENSG00000187134	1645	ensembl_gene_id	H. sapiens	1645	H. sapiens	AKR1C1	aldo-keto reductase family 1 member C1	GO:0042574 retinal metabolic process;GO:0044597 daunorubicin metabolic process;GO:0030299 intestinal cholesterol absorption		Enzymes/ENZYME proteins/Oxidoreductases	Cytosol;Endoplasmic reticulum(Supported)	NADH (Trans-1,2-dihydrobenzene-1,2-diol dehydrogenase activity);Salicylic acid (Trans-1,2-dihydrobenzene-1,2-diol dehydrogenase activity);Acetylsalicylic acid (Trans-1,2-dihydrobenzene-1,2-diol dehydrogenase activity);2'-Monophosphoadenosine 5'-Diphosphoribose (Trans-1,2-dihydrobenzene-1,2-diol dehydrogenase activity);2-HYDROXY-3,5-DIIODOBENZOIC ACID (Trans-1,2-dihydrobenzene-1,2-diol dehydrogena…			0.0	0.0	0.0	0.0	0.0	0.0	0.0	0.0	0.0	0.0	0.0	0.0	0.0	0.0	0.0	0.0
ENSG00000114346	1894	ensembl_gene_id	H. sapiens	1894	H. sapiens	ECT2	epithelial cell transforming 2	GO:0042307 positive regulation of protein import into nucleus;GO:0051988 regulation of attachment of spindle microtubules to kinetochore;GO:0070830 bicellular tight junction assembly			Nucleus(Supported)		(M68)PID RHOA REG PATHWAY; (M129)PID PLK1 PATHWAY	(M5893)HALLMARK MITOTIC SPINDLE	1.0	1.0	1.0	1.0	0.0	0.0	0.0	0.0	0.0	0.0	0.0	0.0	0.0	0.0	0.0	0.0
ENSG00000113790	1962	ensembl_gene_id	H. sapiens	1962	H. sapiens	EHHADH	enoyl-CoA hydratase and 3-hydroxyacyl CoA dehydrogenase	GO:0006635 fatty acid beta-oxidation;GO:0009062 fatty acid catabolic process;GO:0019395 fatty acid oxidation		Enzymes/ENZYME proteins/{Isomerase,Lyases,Oxidoreductases}		NADH (Receptor binding);Epothilone D (Structural constituent of cytoskeleton);Epothilone B (Structural constituent of cytoskeleton)		(M5949)HALLMARK PEROXISOME; (M5935)HALLMARK FATTY ACID METABOLISM	0.0	0.0	0.0	0.0	0.0	0.0	0.0	1.0	0.0	0.0	0.0	0.0	0.0	0.0	0.0	0.0
ENSG00000164989	203238	ensembl_gene_id	H. sapiens	203238	H. sapiens	CCDC171	coiled-coil domain containing 171				Nucleus(Approved)				0.0	0.0	0.0	0.0	0.0	0.0	0.0	0.0	0.0	0.0	0.0	0.0	0.0	0.0	0.0	0.0
ENSG00000173275	203523	ensembl_gene_id	H. sapiens	203523	H. sapiens	ZNF449	zinc finger protein 449	GO:0006355 regulation of transcription, DNA-templated;GO:1903506 regulation of nucleic acid-templated transcription;GO:0006351 transcription, DNA-templated		Transcription factors/Zinc-coordinating DNA-binding domains	Cytosol;Nucleoplasm(Approved)				0.0	0.0	0.0	0.0	0.0	0.0	0.0	0.0	0.0	0.0	0.0	0.0	0.0	0.0	0.0	0.0
ENSG00000136628	2058	ensembl_gene_id	H. sapiens	2058	H. sapiens	EPRS	glutamyl-prolyl-tRNA synthetase	GO:0006433 prolyl-tRNA aminoacylation;GO:0006424 glutamyl-tRNA aminoacylation;GO:0006418 tRNA aminoacylation for protein translation		Enzymes/ENZYME proteins/Ligase	Cytosol(Validated)	L-Glutamic Acid (Rna stem-loop binding);L-Proline (Rna stem-loop binding);'5'-O-(N-(L-Prolyl)-Sulfamoyl)Adenosine (Rna stem-loop binding);5'-O-(N-(L-Cysteinyl)-Sulfamoyl)Adenosine (Rna stem-loop binding);'5'-O-(N-(L-Alanyl)-Sulfamoyl)Adenosine (Rna stem-loop binding)		(M5926)HALLMARK MYC TARGETS V1; (M5924)HALLMARK MTORC1 SIGNALING	0.0	0.0	0.0	0.0	0.0	0.0	0.0	1.0	0.0	0.0	0.0	0.0	0.0	0.0	0.0	0.0
ENSG00000131269	22	ensembl_gene_id	H. sapiens	22	H. sapiens	ABCB7	ATP binding cassette subfamily B member 7	GO:0006879 cellular iron ion homeostasis;GO:0015886 heme transport;GO:0055072 iron ion homeostasis		Transporters/Primary Active Transporters	Mitochondria(Supported)			(M5936)HALLMARK OXIDATIVE PHOSPHORYLATION	0.0	0.0	0.0	0.0	0.0	0.0	0.0	0.0	0.0	0.0	0.0	0.0	0.0	0.0	0.0	0.0
ENSG00000175265	23015	ensembl_gene_id	H. sapiens	23015	H. sapiens	GOLGA8A	golgin A8 family member A				Cytosol;Golgi apparatus(Approved);Cytosol;Golgi apparatus(Approved)				0.0	0.0	0.0	0.0	0.0	0.0	0.0	0.0	0.0	0.0	0.0	0.0	0.0	0.0	0.0	0.0
ENSG00000215252	23015	ensembl_gene_id	H. sapiens	23015	H. sapiens	GOLGA8A	golgin A8 family member A				Cytosol;Golgi apparatus(Approved);Cytosol;Golgi apparatus(Approved)				0.0	0.0	0.0	0.0	0.0	0.0	0.0	0.0	0.0	0.0	0.0	0.0	0.0	0.0	0.0	0.0
ENSG00000110723	23086	ensembl_gene_id	H. sapiens	23086	H. sapiens	EXPH5	exophilin 5	GO:0003334 keratinocyte development;GO:0071985 multivesicular body sorting pathway;GO:0045921 positive regulation of exocytosis							0.0	0.0	0.0	0.0	0.0	0.0	0.0	0.0	0.0	0.0	0.0	0.0	0.0	0.0	0.0	0.0
ENSG00000104093	23312	ensembl_gene_id	H. sapiens	23312	H. sapiens	DMXL2	Dmx like 2	GO:0007035 vacuolar acidification;GO:0070072 vacuolar proton-transporting V-type ATPase complex assembly;GO:0051452 intracellular pH reduction							0.0	0.0	0.0	0.0	0.0	0.0	0.0	0.0	0.0	0.0	0.0	0.0	0.0	0.0	0.0	0.0
ENSG00000138246	23317	ensembl_gene_id	H. sapiens	23317	H. sapiens	DNAJC13	DnaJ heat shock protein family (Hsp40) member C13	GO:1902954 regulation of early endosome to recycling endosome transport;GO:0061502 early endosome to recycling endosome transport;GO:2000641 regulation of early endosome to late endosome transport			Cytosol;Vesicles(Supported)				0.0	0.0	0.0	0.0	0.0	0.0	0.0	0.0	0.0	0.0	0.0	0.0	0.0	1.0	0.0	0.0
ENSG00000162402	23358	ensembl_gene_id	H. sapiens	23358	H. sapiens	USP24	ubiquitin specific peptidase 24	GO:0016579 protein deubiquitination;GO:0006511 ubiquitin-dependent protein catabolic process;GO:0070646 protein modification by small protein removal		Enzymes/{ENZYME proteins/Hydrolases,Peptidases/Cysteine-type peptidases}	Cytosol;Nucleoplasm(Supported)				0.0	0.0	0.0	0.0	0.0	0.0	0.0	0.0	0.0	0.0	0.0	1.0	0.0	0.0	0.0	0.0
ENSG00000196116	23424	ensembl_gene_id	H. sapiens	23424	H. sapiens	TDRD7	tudor domain containing 7	GO:0002089 lens morphogenesis in camera-type eye;GO:0070306 lens fiber cell differentiation;GO:0002088 lens development in camera-type eye					(M242)PID AURORA A PATHWAY	(M5911)HALLMARK INTERFERON ALPHA RESPONSE; (M5913)HALLMARK INTERFERON GAMMA RESPONSE	0.0	0.0	0.0	0.0	0.0	0.0	0.0	0.0	0.0	0.0	0.0	0.0	0.0	0.0	0.0	0.0
ENSG00000115524	23451	ensembl_gene_id	H. sapiens	23451	H. sapiens	SF3B1	splicing factor 3b subunit 1	GO:0000245 spliceosomal complex assembly;GO:0045815 positive regulation of gene expression, epigenetic;GO:0000398 mRNA splicing, via spliceosome			Nuclear speckles(Validated)				0.0	0.0	0.0	0.0	0.0	0.0	1.0	0.0	0.0	0.0	1.0	0.0	0.0	0.0	0.0	0.0
ENSG00000118873	25782	ensembl_gene_id	H. sapiens	25782	H. sapiens	RAB3GAP2	RAB3 GTPase activating non-catalytic protein subunit 2	GO:1903373 positive regulation of endoplasmic reticulum tubular network organization;GO:0097051 establishment of protein localization to endoplasmic reticulum membrane;GO:1903061 positive regulation of protein lipidation			Cytosol(Supported)Plasma membrane(Approved)				1.0	0.0	0.0	0.0	0.0	0.0	0.0	0.0	0.0	0.0	0.0	0.0	1.0	0.0	0.0	0.0
ENSG00000104164	26258	ensembl_gene_id	H. sapiens	26258	H. sapiens	BLOC1S6	biogenesis of lysosomal organelles complex 1 subunit 6	GO:0035646 endosome to melanosome transport;GO:0048490 anterograde synaptic vesicle transport;GO:0016081 synaptic vesicle docking							1.0	0.0	0.0	0.0	1.0	0.0	0.0	0.0	0.0	0.0	0.0	0.0	1.0	1.0	0.0	0.0
ENSG00000135373	26298	ensembl_gene_id	H. sapiens	26298	H. sapiens	EHF	ETS homologous factor	GO:0045944 positive regulation of transcription from RNA polymerase II promoter;GO:0050673 epithelial cell proliferation;GO:0045893 positive regulation of transcription, DNA-templated		Transcription factors/Helix-turn-helix domains	Golgi apparatus;Nucleoplasm(Supported)				0.0	0.0	0.0	0.0	0.0	0.0	0.0	0.0	0.0	0.0	0.0	0.0	0.0	0.0	0.0	0.0
ENSG00000137040	26953	ensembl_gene_id	H. sapiens	26953	H. sapiens	RANBP6	RAN binding protein 6	GO:0006610 ribosomal protein import into nucleus;GO:0006607 NLS-bearing protein import into nucleus;GO:0000060 protein import into nucleus, translocation			Vesicles(Supported)				0.0	0.0	0.0	0.0	0.0	0.0	0.0	0.0	0.0	0.0	0.0	0.0	0.0	0.0	0.0	0.0
ENSG00000185009	26985	ensembl_gene_id	H. sapiens	26985	H. sapiens	AP3M1	adaptor related protein complex 3 mu 1 subunit	GO:0048490 anterograde synaptic vesicle transport;GO:0099517 synaptic vesicle transport along microtubule;GO:0006622 protein targeting to lysosome							0.0	0.0	0.0	0.0	1.0	0.0	0.0	0.0	0.0	0.0	0.0	0.0	0.0	0.0	0.0	0.0
ENSG00000120800	27340	ensembl_gene_id	H. sapiens	27340	H. sapiens	UTP20	UTP20, small subunit processome component	GO:0000472 endonucleolytic cleavage to generate mature 5'-end of SSU-rRNA from (SSU-rRNA, 5.8S rRNA, LSU-rRNA);GO:0000480 endonucleolytic cleavage in 5'-ETS of tricistronic rRNA transcript (SSU-rRNA, 5.8S rRNA, LSU-rRNA);GO:0000447 endonucleolytic cleavage in ITS1 to separate SSU-rRNA from 5.8S rRNA and LSU-rRNA from tricistronic rRNA transcript (SSU-rRNA, 5.8S rRNA, LSU-rRNA)			Nucleoli(Supported)Plasma membrane(Approved)			(M5928)HALLMARK MYC TARGETS V2	0.0	0.0	0.0	0.0	0.0	0.0	0.0	0.0	0.0	0.0	0.0	0.0	0.0	0.0	0.0	0.0
ENSG00000167637	284349	ensembl_gene_id	H. sapiens	284349	H. sapiens	ZNF283	zinc finger protein 283	GO:0006355 regulation of transcription, DNA-templated;GO:1903506 regulation of nucleic acid-templated transcription;GO:0006351 transcription, DNA-templated		Transcription factors/Zinc-coordinating DNA-binding domains	Nucleoplasm(Approved)				0.0	0.0	0.0	0.0	0.0	0.0	0.0	0.0	0.0	0.0	0.0	0.0	0.0	0.0	0.0	0.0
ENSG00000156802	29028	ensembl_gene_id	H. sapiens	29028	H. sapiens	ATAD2	ATPase family, AAA domain containing 2	GO:0031936 negative regulation of chromatin silencing;GO:0031935 regulation of chromatin silencing;GO:0060969 negative regulation of gene silencing		Enzymes/ENZYME proteins/Hydrolases	Nucleoplasm(Validated)			(M5925)HALLMARK E2F TARGETS	0.0	0.0	0.0	1.0	0.0	0.0	0.0	0.0	0.0	0.0	1.0	0.0	0.0	0.0	0.0	0.0
ENSG00000119969	3070	ensembl_gene_id	H. sapiens	3070	H. sapiens	HELLS	helicase, lymphoid-specific	GO:0031508 pericentric heterochromatin assembly;GO:0006346 methylation-dependent chromatin silencing;GO:0031507 heterochromatin assembly			Golgi apparatus;Nucleus;Vesicles(Approved)		(M236)PID DELTA NP63 PATHWAY	(M5925)HALLMARK E2F TARGETS	0.0	0.0	0.0	1.0	0.0	1.0	0.0	0.0	0.0	0.0	1.0	0.0	0.0	0.0	0.0	0.0
ENSG00000074695	3998	ensembl_gene_id	H. sapiens	3998	H. sapiens	LMAN1	lectin, mannose binding 1	GO:0048208 COPII vesicle coating;GO:0048207 vesicle targeting, rough ER to cis-Golgi;GO:0034498 early endosome to Golgi transport			Cytosol(Uncertain)	Antihemophilic Factor (Recombinant) (Unfolded protein binding)	(M91)PID TCPTP PATHWAY; (M5880)NABA ECM AFFILIATED; (M5885)NABA MATRISOME ASSOCIATED	(M5910)HALLMARK PROTEIN SECRETION; (M5908)HALLMARK ANDROGEN RESPONSE	1.0	0.0	0.0	0.0	1.0	0.0	0.0	0.0	0.0	0.0	0.0	0.0	1.0	1.0	0.0	0.0
ENSG00000148773	4288	ensembl_gene_id	H. sapiens	4288	H. sapiens	MKI67	marker of proliferation Ki-67	GO:0030212 hyaluronan metabolic process;GO:1903510 mucopolysaccharide metabolic process;GO:0034605 cellular response to heat			Nuclear bodies;Nucleoli;Nucleus(Validated)			(M5925)HALLMARK E2F TARGETS; (M5901)HALLMARK G2M CHECKPOINT	0.0	0.0	1.0	1.0	0.0	1.0	0.0	0.0	0.0	0.0	0.0	0.0	0.0	0.0	0.0	0.0
ENSG00000146085	4594	ensembl_gene_id	H. sapiens	4594	H. sapiens	MUT	methylmalonyl-CoA mutase	GO:0019626 short-chain fatty acid catabolic process;GO:0046459 short-chain fatty acid metabolic process;GO:0050667 homocysteine metabolic process		Enzymes/ENZYME proteins/Isomerase	Cytosol;Mitochondria(Approved)	Cyanocobalamin (Modified amino acid binding);Hydroxocobalamin (Modified amino acid binding)			0.0	0.0	0.0	0.0	0.0	0.0	0.0	1.0	0.0	0.0	0.0	0.0	0.0	0.0	0.0	0.0
ENSG00000140386	49855	ensembl_gene_id	H. sapiens	49855	H. sapiens	SCAPER	S-phase cyclin A associated protein in the ER				Nucleus(Supported)Cytosol(Approved)				0.0	0.0	0.0	0.0	0.0	0.0	0.0	0.0	0.0	0.0	0.0	0.0	0.0	0.0	0.0	0.0
ENSG00000078674	5108	ensembl_gene_id	H. sapiens	5108	H. sapiens	PCM1	pericentriolar material 1	GO:0035735 intraciliary transport involved in cilium assembly;GO:0034454 microtubule anchoring at centrosome;GO:0022027 interkinetic nuclear migration			Centrosome(Validated)Cytosol;Nuclear membrane(Approved)			(M5893)HALLMARK MITOTIC SPINDLE	1.0	0.0	0.0	0.0	1.0	0.0	0.0	0.0	0.0	0.0	0.0	0.0	0.0	0.0	0.0	0.0
ENSG00000131263	51132	ensembl_gene_id	H. sapiens	51132	H. sapiens	RLIM	ring finger protein, LIM domain interacting	GO:0060816 random inactivation of X chromosome;GO:1900095 regulation of dosage compensation by inactivation of X chromosome;GO:0009048 dosage compensation by inactivation of X chromosome			Nucleoplasm(Supported)Cytosol(Uncertain)				0.0	0.0	0.0	0.0	0.0	0.0	0.0	0.0	0.0	0.0	1.0	0.0	0.0	0.0	0.0	0.0
ENSG00000133706	51520	ensembl_gene_id	H. sapiens	51520	H. sapiens	LARS	leucyl-tRNA synthetase	GO:0006429 leucyl-tRNA aminoacylation;GO:0006438 valyl-tRNA aminoacylation;GO:0006450 regulation of translational fidelity		Enzymes/ENZYME proteins/Ligase	Cytosol(Supported)Nuclear bodies(Approved)	L-Leucine (Leucine-trna ligase activity)			0.0	0.0	0.0	0.0	0.0	0.0	0.0	1.0	0.0	0.0	0.0	0.0	0.0	0.0	0.0	0.0
ENSG00000187325	51616	ensembl_gene_id	H. sapiens	51616	H. sapiens	TAF9B	TATA-box binding protein associated factor 9b	GO:1902166 negative regulation of intrinsic apoptotic signaling pathway in response to DNA damage by p53 class mediator;GO:1902165 regulation of intrinsic apoptotic signaling pathway in response to DNA damage by p53 class mediator;GO:1902254 negative regulation of intrinsic apoptotic signaling pathway by p53 class mediator			Nucleoplasm(Supported)				0.0	1.0	0.0	0.0	0.0	0.0	0.0	0.0	0.0	0.0	0.0	1.0	0.0	0.0	0.0	0.0
ENSG00000108848	51747	ensembl_gene_id	H. sapiens	51747	H. sapiens	LUC7L3	LUC7 like 3 pre-mRNA splicing factor	GO:0006376 mRNA splice site selection;GO:0000245 spliceosomal complex assembly;GO:0000398 mRNA splicing, via spliceosome			Nuclear speckles(Validated)			(M5925)HALLMARK E2F TARGETS	0.0	0.0	0.0	0.0	0.0	0.0	0.0	0.0	0.0	0.0	0.0	0.0	0.0	0.0	0.0	0.0
ENSG00000047315	5431	ensembl_gene_id	H. sapiens	5431	H. sapiens	POLR2B	RNA polymerase II subunit B	GO:0050434 positive regulation of viral transcription;GO:0046782 regulation of viral transcription;GO:0006370 7-methylguanosine mRNA capping		Enzymes/ENZYME proteins/Transferases;RNA polymerase related proteins	Nucleoplasm(Supported)				0.0	1.0	0.0	0.0	0.0	0.0	0.0	0.0	0.0	0.0	1.0	0.0	0.0	0.0	1.0	0.0
ENSG00000011426	54443	ensembl_gene_id	H. sapiens	54443	H. sapiens	ANLN	anillin actin binding protein	GO:0090521 glomerular visceral epithelial cell migration;GO:0000921 septin ring assembly;GO:0031106 septin ring organization			Nucleoplasm(Supported)			(M5893)HALLMARK MITOTIC SPINDLE	1.0	0.0	1.0	1.0	0.0	0.0	1.0	0.0	0.0	0.0	0.0	0.0	0.0	0.0	0.0	0.0
ENSG00000175054	545	ensembl_gene_id	H. sapiens	545	H. sapiens	ATR	ATR serine/threonine kinase	GO:1904884 positive regulation of telomerase catalytic core complex assembly;GO:1904882 regulation of telomerase catalytic core complex assembly;GO:1904868 telomerase catalytic core complex assembly	Atypical: PI3/PI4-kinase family	Enzymes/{ENZYME proteins/Transferases,Kinases/Atypical kinases}	Golgi apparatus;Nucleoplasm(Supported)		(M95)PID CIRCADIAN PATHWAY; (M258)PID BARD1 PATHWAY; (M46)PID ATR PATHWAY		1.0	1.0	1.0	1.0	0.0	0.0	0.0	0.0	1.0	0.0	0.0	0.0	0.0	0.0	0.0	1.0
ENSG00000128059	5471	ensembl_gene_id	H. sapiens	5471	H. sapiens	PPAT	phosphoribosyl pyrophosphate amidotransferase	GO:0006543 glutamine catabolic process;GO:0006189 'de novo' IMP biosynthetic process;GO:0006188 IMP biosynthetic process		Enzymes/ENZYME proteins/Transferases	Midbody ring(Approved)	L-Glutamine (Metal ion binding);Mercaptopurine (Metal ion binding)		(M5941)HALLMARK UV RESPONSE UP	1.0	0.0	0.0	0.0	0.0	0.0	0.0	1.0	0.0	0.0	0.0	0.0	0.0	0.0	0.0	0.0
ENSG00000147874	54801	ensembl_gene_id	H. sapiens	54801	H. sapiens	HAUS6	HAUS augmin like complex subunit 6	GO:0097711 ciliary basal body docking;GO:0051225 spindle assembly;GO:0051297 centrosome organization			Cytosol;Microtubule organizing center(Supported)Nuclear speckles(Approved)				1.0	0.0	0.0	1.0	1.0	0.0	0.0	0.0	0.0	0.0	0.0	0.0	0.0	0.0	0.0	0.0
ENSG00000129003	54832	ensembl_gene_id	H. sapiens	54832	H. sapiens	VPS13C	vacuolar protein sorting 13 homolog C	GO:1905090 negative regulation of parkin-mediated stimulation of mitophagy in response to mitochondrial depolarization;GO:1905089 regulation of parkin-mediated stimulation of mitophagy in response to mitochondrial depolarization;GO:1904924 negative regulation of mitophagy in response to mitochondrial depolarization			Microtubules(Approved)				1.0	0.0	0.0	0.0	0.0	0.0	0.0	0.0	0.0	0.0	0.0	0.0	0.0	1.0	0.0	0.0
ENSG00000137942	54874	ensembl_gene_id	H. sapiens	54874	H. sapiens	FNBP1L	formin binding protein 1 like	GO:0030050 vesicle transport along actin filament;GO:0099515 actin filament-based transport;GO:0051491 positive regulation of filopodium assembly			Vesicles(Approved)				1.0	0.0	0.0	0.0	1.0	0.0	0.0	0.0	0.0	0.0	0.0	0.0	1.0	0.0	0.0	0.0
ENSG00000139697	55206	ensembl_gene_id	H. sapiens	55206	H. sapiens	SBNO1	strawberry notch homolog 1	GO:0006355 regulation of transcription, DNA-templated;GO:1903506 regulation of nucleic acid-templated transcription;GO:0006351 transcription, DNA-templated			Nucleoplasm(Approved)				0.0	0.0	0.0	0.0	0.0	0.0	0.0	0.0	0.0	0.0	0.0	0.0	0.0	0.0	0.0	0.0
ENSG00000165209	55342	ensembl_gene_id	H. sapiens	55342	H. sapiens	STRBP	spermatid perinuclear RNA binding protein	GO:0007286 spermatid development;GO:0007638 mechanosensory behavior;GO:0048515 spermatid differentiation						(M5951)HALLMARK SPERMATOGENESIS	0.0	0.0	0.0	0.0	0.0	0.0	0.0	0.0	0.0	0.0	0.0	0.0	0.0	0.0	0.0	0.0
ENSG00000139116	55605	ensembl_gene_id	H. sapiens	55605	H. sapiens	KIF21A	kinesin family member 21A	GO:0007018 microtubule-based movement;GO:0007017 microtubule-based process;GO:0006928 movement of cell or subcellular component			Plasma membrane(Supported)Cytosol(Approved)				0.0	0.0	0.0	0.0	1.0	0.0	0.0	0.0	0.0	0.0	0.0	0.0	1.0	0.0	0.0	0.0
ENSG00000158528	55607	ensembl_gene_id	H. sapiens	55607	H. sapiens	PPP1R9A	protein phosphatase 1 regulatory subunit 9A	GO:1904049 negative regulation of spontaneous neurotransmitter secretion;GO:1900454 positive regulation of long term synaptic depression;GO:1900272 negative regulation of long-term synaptic potentiation			Cytosol;Nucleoplasm(Approved)				1.0	0.0	0.0	1.0	0.0	0.0	0.0	0.0	0.0	0.0	0.0	0.0	0.0	0.0	0.0	0.0
ENSG00000056277	55609	ensembl_gene_id	H. sapiens	55609	H. sapiens	ZNF280C	zinc finger protein 280C	GO:0006355 regulation of transcription, DNA-templated;GO:1903506 regulation of nucleic acid-templated transcription;GO:0006351 transcription, DNA-templated		Transcription factors/Zinc-coordinating DNA-binding domains	Nucleoli fibrillar center;Nucleus(Approved)				0.0	0.0	0.0	0.0	0.0	0.0	0.0	0.0	0.0	0.0	0.0	0.0	0.0	0.0	0.0	0.0
ENSG00000066654	55623	ensembl_gene_id	H. sapiens	55623	H. sapiens	THUMPD1	THUMP domain containing 1	GO:0000154 rRNA modification;GO:0006400 tRNA modification;GO:0008033 tRNA processing			Cytosol(Approved)				0.0	0.0	0.0	0.0	0.0	0.0	0.0	0.0	0.0	0.0	0.0	0.0	0.0	0.0	0.0	0.0
ENSG00000064102	55726	ensembl_gene_id	H. sapiens	55726	H. sapiens	INTS13	integrator complex subunit 13	GO:0090435 protein localization to nuclear envelope;GO:0042795 snRNA transcription from RNA polymerase II promoter;GO:0009301 snRNA transcription							1.0	0.0	1.0	1.0	1.0	0.0	0.0	0.0	0.0	0.0	0.0	0.0	0.0	0.0	0.0	0.0
ENSG00000253729	5591	ensembl_gene_id	H. sapiens	5591	H. sapiens	PRKDC	protein kinase, DNA-activated, catalytic polypeptide	GO:0033153 T cell receptor V(D)J recombination;GO:0002681 somatic recombination of T cell receptor gene segments;GO:0072431 signal transduction involved in mitotic G1 DNA damage checkpoint	Atypical: PI3/PI4-kinase family	Enzymes/{ENZYME proteins/Transferases,Kinases/Atypical kinases}	Nucleoplasm(Validated)	Caffeine (Transcription factor binding);SF1126 (Transcription factor binding)	(M42)PID DNA PK PATHWAY; (M258)PID BARD1 PATHWAY; (M249)PID PI3KCI AKT PATHWAY	(M5925)HALLMARK E2F TARGETS	1.0	1.0	1.0	0.0	0.0	0.0	1.0	0.0	0.0	1.0	0.0	1.0	0.0	0.0	0.0	0.0
ENSG00000137843	56924	ensembl_gene_id	H. sapiens	56924	H. sapiens	PAK6	p21 (RAC1) activated kinase 6	GO:0023014 signal transduction by protein phosphorylation;GO:0000278 mitotic cell cycle;GO:0006915 apoptotic process		Enzymes/{ENZYME proteins/Transferases,Kinases/STE Ser/Thr protein kinases};RAS pathway related proteins	Nucleus(Supported)Nucleoli fibrillar center(Approved)Cell Junctions(Uncertain)		(M16801)SIG REGULATION OF THE ACTIN CYTOSKELETON BY RHO GTPASES; (M5193)SIG CHEMOTAXIS; (M9526)ST T CELL SIGNAL TRANSDUCTION		0.0	0.0	0.0	0.0	0.0	0.0	0.0	0.0	0.0	0.0	0.0	0.0	0.0	0.0	0.0	0.0
ENSG00000163808	56992	ensembl_gene_id	H. sapiens	56992	H. sapiens	KIF15	kinesin family member 15	GO:0019886 antigen processing and presentation of exogenous peptide antigen via MHC class II;GO:0002495 antigen processing and presentation of peptide antigen via MHC class II;GO:0002478 antigen processing and presentation of exogenous peptide antigen						(M5901)HALLMARK G2M CHECKPOINT; (M5893)HALLMARK MITOTIC SPINDLE	0.0	0.0	0.0	1.0	1.0	0.0	0.0	0.0	0.0	0.0	0.0	0.0	1.0	0.0	0.0	0.0
ENSG00000137812	57082	ensembl_gene_id	H. sapiens	57082	H. sapiens	KNL1	kinetochore scaffold 1	GO:0001675 acrosome assembly;GO:0034080 CENP-A containing nucleosome assembly;GO:0034501 protein localization to kinetochore			Nuclear bodies;Nucleoplasm(Validated)			(M5901)HALLMARK G2M CHECKPOINT	1.0	0.0	1.0	1.0	0.0	1.0	0.0	0.0	0.0	0.0	0.0	0.0	0.0	0.0	0.0	0.0
ENSG00000125676	57187	ensembl_gene_id	H. sapiens	57187	H. sapiens	THOC2	THO complex 2	GO:0046784 viral mRNA export from host cell nucleus;GO:0016973 poly(A)+ mRNA export from nucleus;GO:0006406 mRNA export from nucleus			Nucleoplasm(Approved)				0.0	0.0	0.0	0.0	0.0	0.0	0.0	0.0	0.0	0.0	0.0	0.0	0.0	0.0	0.0	1.0
ENSG00000134313	57498	ensembl_gene_id	H. sapiens	57498	H. sapiens	KIDINS220	kinase D interacting substrate 220	GO:0038180 nerve growth factor signaling pathway;GO:0000186 activation of MAPKK activity;GO:1990090 cellular response to nerve growth factor stimulus			Nucleoplasm(Approved)				0.0	0.0	0.0	0.0	0.0	0.0	0.0	0.0	0.0	0.0	0.0	0.0	0.0	0.0	0.0	0.0
ENSG00000164323	57587	ensembl_gene_id	H. sapiens	57587	H. sapiens	CFAP97	cilia and flagella associated protein 97				Cytosol;Nucleoli;Plasma membrane(Supported)				0.0	0.0	0.0	0.0	0.0	0.0	0.0	0.0	0.0	0.0	0.0	0.0	0.0	0.0	0.0	0.0
ENSG00000163629	5783	ensembl_gene_id	H. sapiens	5783	H. sapiens	PTPN13	protein tyrosine phosphatase, non-receptor type 13	GO:0014066 regulation of phosphatidylinositol 3-kinase signaling;GO:0006661 phosphatidylinositol biosynthetic process;GO:0014065 phosphatidylinositol 3-kinase signaling		Enzymes/ENZYME proteins/Hydrolases	Cytosol;Plasma membrane(Approved)		(M257)PID EPHRINB REV PATHWAY; (M7)PID FCER1 PATHWAY; (M8873)ST FAS SIGNALING PATHWAY		0.0	0.0	0.0	0.0	0.0	0.0	0.0	0.0	0.0	0.0	0.0	0.0	0.0	0.0	0.0	0.0
ENSG00000153201	5903	ensembl_gene_id	H. sapiens	5903	H. sapiens	RANBP2	RAN binding protein 2	GO:0046604 positive regulation of mitotic centrosome separation;GO:0046602 regulation of mitotic centrosome separation;GO:0006409 tRNA export from nucleus		Transporters/Transporter channels and pores	Nuclear membrane;Vesicles(Validated)		(M140)PID RANBP2 PATHWAY; (M30)PID HDAC CLASSII PATHWAY; (M101)PID HDAC CLASSI PATHWAY		1.0	1.0	1.0	1.0	1.0	1.0	0.0	0.0	0.0	0.0	1.0	0.0	0.0	0.0	0.0	1.0
ENSG00000092853	63967	ensembl_gene_id	H. sapiens	63967	H. sapiens	CLSPN	claspin	GO:0033314 mitotic DNA replication checkpoint;GO:0044818 mitotic G2/M transition checkpoint;GO:0031572 G2 DNA damage checkpoint			Nucleoplasm(Validated)Golgi apparatus(Supported)		(M46)PID ATR PATHWAY; (M129)PID PLK1 PATHWAY		1.0	1.0	1.0	0.0	0.0	0.0	0.0	0.0	1.0	0.0	0.0	1.0	0.0	0.0	0.0	0.0
ENSG00000197299	641	ensembl_gene_id	H. sapiens	641	H. sapiens	BLM	Bloom syndrome RecQ like helicase	GO:0072757 cellular response to camptothecin;GO:0048478 replication fork protection;GO:0007095 mitotic G2 DNA damage checkpoint		Enzymes/ENZYME proteins/Hydrolases	Nucleus(Supported)Cytosol(Approved)		(M84)PID ATM PATHWAY; (M1)PID FANCONI PATHWAY; (M105)PID TELOMERASE PATHWAY		1.0	1.0	1.0	1.0	0.0	1.0	0.0	0.0	0.0	0.0	0.0	0.0	0.0	0.0	0.0	0.0
ENSG00000109805	64151	ensembl_gene_id	H. sapiens	64151	H. sapiens	NCAPG	non-SMC condensin I complex subunit G	GO:0007076 mitotic chromosome condensation;GO:0030261 chromosome condensation;GO:0000070 mitotic sister chromatid segregation					(M14)PID AURORA B PATHWAY		1.0	0.0	0.0	1.0	0.0	1.0	0.0	0.0	0.0	0.0	0.0	0.0	0.0	0.0	0.0	0.0
ENSG00000146802	64418	ensembl_gene_id	H. sapiens	64418	H. sapiens	TMEM168	transmembrane protein 168								0.0	0.0	0.0	0.0	0.0	0.0	0.0	0.0	0.0	0.0	0.0	0.0	0.0	0.0	0.0	0.0
ENSG00000047188	64848	ensembl_gene_id	H. sapiens	64848	H. sapiens	YTHDC2	YTH domain containing 2	GO:0044829 positive regulation by host of viral genome replication;GO:0044827 modulation by host of viral genome replication;GO:0044794 positive regulation by host of viral process		Enzymes/ENZYME proteins/Hydrolases	Cytoplasmic bodies;Nuclear bodies;Nucleoplasm(Approved)				0.0	0.0	0.0	0.0	0.0	0.0	0.0	0.0	0.0	0.0	0.0	0.0	0.0	0.0	1.0	0.0
ENSG00000003989	6542	ensembl_gene_id	H. sapiens	6542	H. sapiens	SLC7A2	solute carrier family 7 member 2	GO:0097639 L-lysine import across plasma membrane;GO:0097638 L-arginine import across plasma membrane;GO:1903410 L-lysine import into cell		Transporters/Electrochemical Potential-driven transporters	Cell Junctions;Plasma membrane(Supported)	L-Lysine (Low-affinity l-arginine transmembrane transporter activity);L-Ornithine (Low-affinity l-arginine transmembrane transporter activity)		(M5906)HALLMARK ESTROGEN RESPONSE EARLY; (M5932)HALLMARK INFLAMMATORY RESPONSE	0.0	0.0	0.0	0.0	0.0	0.0	0.0	1.0	0.0	0.0	0.0	0.0	0.0	0.0	0.0	0.0
ENSG00000071794	6596	ensembl_gene_id	H. sapiens	6596	H. sapiens	HLTF	helicase like transcription factor	GO:0006301 postreplication repair;GO:0000209 protein polyubiquitination;GO:0045944 positive regulation of transcription from RNA polymerase II promoter			Nucleus(Validated)				0.0	1.0	0.0	0.0	0.0	0.0	0.0	0.0	0.0	0.0	0.0	0.0	0.0	0.0	0.0	0.0
ENSG00000012048	672	ensembl_gene_id	H. sapiens	672	H. sapiens	BRCA1	BRCA1, DNA repair associated	GO:2000620 positive regulation of histone H4-K16 acetylation;GO:0070512 positive regulation of histone H4-K20 methylation;GO:2000617 positive regulation of histone H3-K9 acetylation					(M258)PID BARD1 PATHWAY; (M242)PID AURORA A PATHWAY; (M84)PID ATM PATHWAY	(M5916)HALLMARK APICAL SURFACE; (M5902)HALLMARK APOPTOSIS; (M5950)HALLMARK ALLOGRAFT REJECTION	1.0	1.0	1.0	1.0	1.0	1.0	0.0	0.0	0.0	0.0	1.0	1.0	0.0	0.0	0.0	0.0
ENSG00000156970	701	ensembl_gene_id	H. sapiens	701	H. sapiens	BUB1B	BUB1 mitotic checkpoint serine/threonine kinase B	GO:0007094 mitotic spindle assembly checkpoint;GO:0051754 meiotic sister chromatid cohesion, centromeric;GO:0071174 mitotic spindle checkpoint	Other	Enzymes/{ENZYME proteins/Transferases,Kinases}	Cytosol(Supported)		(M129)PID PLK1 PATHWAY	(M5925)HALLMARK E2F TARGETS	1.0	1.0	1.0	1.0	0.0	1.0	0.0	0.0	0.0	0.0	0.0	0.0	0.0	0.0	0.0	0.0
ENSG00000072274	7037	ensembl_gene_id	H. sapiens	7037	H. sapiens	TFRC	transferrin receptor	GO:0045830 positive regulation of isotype switching;GO:0045191 regulation of isotype switching;GO:0045190 isotype switching		CD markers;Enzymes/Peptidases/Metallopeptidases	Endosomes;Lysosomes(Supported)		(M106)PID HNF3B PATHWAY; (M255)PID HIF1 TFPATHWAY; (M66)PID MYC ACTIV PATHWAY	(M5941)HALLMARK UV RESPONSE UP; (M5925)HALLMARK E2F TARGETS; (M5945)HALLMARK HEME METABOLISM	0.0	1.0	0.0	0.0	0.0	0.0	0.0	0.0	0.0	1.0	0.0	0.0	1.0	0.0	0.0	0.0
ENSG00000131747	7153	ensembl_gene_id	H. sapiens	7153	H. sapiens	TOP2A	topoisomerase (DNA) II alpha	GO:0045870 positive regulation of single stranded viral RNA replication via double stranded DNA intermediate;GO:0045091 regulation of single stranded viral RNA replication via double stranded DNA intermediate;GO:0039692 single stranded viral RNA replication via double stranded DNA intermediate		Enzymes/ENZYME proteins/Isomerase	Nucleus(Validated)Nucleoli(Approved)	Moxifloxacin (Ubiquitin binding);Amsacrine (Ubiquitin binding);Dexrazoxane (Ubiquitin binding);Valrubicin (Ubiquitin binding);Teniposide (Ubiquitin binding);Epirubicin (Ubiquitin binding);Enoxacin (Ubiquitin binding);Pefloxacin (Ubiquitin binding);Ciprofloxacin (Ubiquitin binding);Trovafloxacin (Ubiquitin binding);Daunorubicin (Ubiquitin binding);Etoposide (Ubiquitin binding);Lomefloxacin (Ubiqui…	(M236)PID DELTA NP63 PATHWAY	(M5949)HALLMARK PEROXISOME; (M5902)HALLMARK APOPTOSIS; (M5925)HALLMARK E2F TARGETS	1.0	1.0	1.0	1.0	0.0	1.0	1.0	0.0	0.0	0.0	0.0	0.0	0.0	0.0	1.0	0.0
ENSG00000077097	7155	ensembl_gene_id	H. sapiens	7155	H. sapiens	TOP2B	topoisomerase (DNA) II beta	GO:0000712 resolution of meiotic recombination intermediates;GO:0051307 meiotic chromosome separation;GO:0007131 reciprocal meiotic recombination		Enzymes/ENZYME proteins/Isomerase	Nucleus(Validated)	Dexrazoxane (Protein kinase c binding);Daunorubicin (Protein kinase c binding);Etoposide (Protein kinase c binding);Phosphoaminophosphonic Acid-Adenylate Ester (Protein kinase c binding);Amonafide (Protein kinase c binding);99mTc-ciprofloxacin (Protein kinase c binding);ZEN-012 (Protein kinase c binding);3'-THIO-THYMIDINE-5'-PHOSPHATE (Protein kinase c binding)			0.0	1.0	1.0	1.0	0.0	1.0	0.0	0.0	0.0	0.0	0.0	0.0	0.0	0.0	0.0	0.0
ENSG00000165392	7486	ensembl_gene_id	H. sapiens	7486	H. sapiens	WRN	Werner syndrome RecQ like helicase	GO:0098530 positive regulation of strand invasion;GO:0060542 regulation of strand invasion;GO:0061820 telomeric D-loop disassembly		Enzymes/ENZYME proteins/Hydrolases	Nuclear speckles(Supported)		(M105)PID TELOMERASE PATHWAY	(M5901)HALLMARK G2M CHECKPOINT	1.0	1.0	0.0	0.0	0.0	1.0	0.0	0.0	0.0	0.0	0.0	0.0	0.0	0.0	0.0	0.0
ENSG00000176105	7525	ensembl_gene_id	H. sapiens	7525	H. sapiens	YES1	YES proto-oncogene 1, Src family tyrosine kinase	GO:0031295 T cell costimulation;GO:0038096 Fc-gamma receptor signaling pathway involved in phagocytosis;GO:0002431 Fc receptor mediated stimulatory signaling pathway	Tyr protein kinase family	Enzymes/{ENZYME proteins/Transferases,Kinases/Tyr protein kinases}	Cytosol;Plasma membrane(Supported)	Dasatinib (Receptor binding)	(M33)PID GLYPICAN 1PATHWAY; (M257)PID EPHRINB REV PATHWAY; (M76)PID P38 ALPHA BETA PATHWAY		0.0	0.0	0.0	0.0	0.0	0.0	0.0	0.0	0.0	0.0	0.0	0.0	0.0	0.0	0.0	0.0
ENSG00000009307	7812	ensembl_gene_id	H. sapiens	7812	H. sapiens	CSDE1	cold shock domain containing E1	GO:0070966 nuclear-transcribed mRNA catabolic process, no-go decay;GO:0008584 male gonad development;GO:0000956 nuclear-transcribed mRNA catabolic process			Cytosol(Validated)		(M254)PID MYC REPRESS PATHWAY		0.0	0.0	0.0	0.0	0.0	0.0	0.0	0.0	0.0	0.0	0.0	0.0	0.0	0.0	0.0	0.0
ENSG00000116127	7840	ensembl_gene_id	H. sapiens	7840	H. sapiens	ALMS1	ALMS1, centrosome and basal body associated protein	GO:0051492 regulation of stress fiber assembly;GO:0043149 stress fiber assembly;GO:0030038 contractile actin filament bundle assembly			Cytosol(Approved)			(M5893)HALLMARK MITOTIC SPINDLE	1.0	0.0	0.0	0.0	0.0	0.0	0.0	0.0	0.0	0.0	0.0	0.0	0.0	1.0	0.0	0.0
ENSG00000185875	79896	ensembl_gene_id	H. sapiens	79896	H. sapiens	THNSL1	threonine synthase like 1	GO:0008150 biological_process			Cytosol;Mitochondria;Nuclear bodies(Approved)	Pyridoxal Phosphate (Threonine synthase activity);L-Threonine (Threonine synthase activity)			0.0	0.0	0.0	0.0	0.0	0.0	0.0	0.0	0.0	0.0	0.0	0.0	0.0	0.0	0.0	0.0
ENSG00000152582	79925	ensembl_gene_id	H. sapiens	79925	H. sapiens	SPEF2	sperm flagellar 2								0.0	0.0	0.0	0.0	0.0	0.0	0.0	0.0	0.0	0.0	0.0	0.0	0.0	0.0	0.0	0.0
ENSG00000124429	79983	ensembl_gene_id	H. sapiens	79983	H. sapiens	POF1B	premature ovarian failure, 1B				Golgi apparatus(Supported)Nucleoplasm(Approved)				0.0	0.0	0.0	0.0	0.0	0.0	0.0	0.0	0.0	0.0	0.0	0.0	0.0	0.0	0.0	0.0
ENSG00000114416	8087	ensembl_gene_id	H. sapiens	8087	H. sapiens	FXR1	FMR1 autosomal homolog 1	GO:2000637 positive regulation of gene silencing by miRNA;GO:0060148 positive regulation of posttranscriptional gene silencing;GO:0060964 regulation of gene silencing by miRNA			Cytosol(Validated)				0.0	0.0	0.0	0.0	0.0	0.0	0.0	0.0	0.0	0.0	1.0	0.0	0.0	0.0	0.0	0.0
ENSG00000236901	81571	ensembl_gene_id	H. sapiens	81571	H. sapiens	MIR600HG	MIR600 host gene								0.0	0.0	0.0	0.0	0.0	0.0	0.0	0.0	0.0	0.0	0.0	0.0	0.0	0.0	0.0	0.0
ENSG00000124486	8239	ensembl_gene_id	H. sapiens	8239	H. sapiens	USP9X	ubiquitin specific peptidase 9, X-linked	GO:0048675 axon extension;GO:1990138 neuron projection extension;GO:0007179 transforming growth factor beta receptor signaling pathway		Enzymes/{ENZYME proteins/Hydrolases,Peptidases/Cysteine-type peptidases}	Vesicles(Uncertain)				0.0	0.0	0.0	1.0	0.0	0.0	0.0	0.0	0.0	0.0	0.0	1.0	0.0	0.0	0.0	0.0
ENSG00000138688	84162	ensembl_gene_id	H. sapiens	84162	H. sapiens	KIAA1109	KIAA1109	GO:0030856 regulation of epithelial cell differentiation;GO:0001558 regulation of cell growth;GO:0030855 epithelial cell differentiation			Centrosome;Nucleoplasm(Approved)				0.0	0.0	0.0	0.0	0.0	0.0	0.0	0.0	0.0	0.0	0.0	0.0	0.0	0.0	0.0	0.0
ENSG00000125885	84515	ensembl_gene_id	H. sapiens	84515	H. sapiens	MCM8	minichromosome maintenance 8 homologous recombination repair factor	GO:0000724 double-strand break repair via homologous recombination;GO:0000082 G1/S transition of mitotic cell cycle;GO:0000725 recombinational repair		Enzymes/ENZYME proteins/Hydrolases	Nucleus(Supported)				1.0	1.0	0.0	0.0	0.0	0.0	0.0	0.0	1.0	0.0	0.0	0.0	0.0	0.0	0.0	0.0
ENSG00000174371	9156	ensembl_gene_id	H. sapiens	9156	H. sapiens	EXO1	exonuclease 1	GO:0045190 isotype switching;GO:0002204 somatic recombination of immunoglobulin genes involved in immune response;GO:0090656 t-circle formation			Nuclear bodies;Nucleoplasm(Supported)			(M5901)HALLMARK G2M CHECKPOINT	1.0	1.0	0.0	0.0	0.0	1.0	0.0	0.0	0.0	1.0	0.0	0.0	0.0	0.0	0.0	0.0
ENSG00000198677	9652	ensembl_gene_id	H. sapiens	9652	H. sapiens	TTC37	tetratricopeptide repeat domain 37	GO:0043928 exonucleolytic nuclear-transcribed mRNA catabolic process involved in deadenylation-dependent decay;GO:0000291 nuclear-transcribed mRNA catabolic process, exonucleolytic;GO:0000288 nuclear-transcribed mRNA catabolic process, deadenylation-dependent decay			Cytosol;Nucleoplasm(Supported)			(M5922)HALLMARK UNFOLDED PROTEIN RESPONSE	0.0	0.0	0.0	0.0	0.0	0.0	0.0	0.0	0.0	0.0	0.0	0.0	0.0	0.0	0.0	0.0
ENSG00000103540	9738	ensembl_gene_id	H. sapiens	9738	H. sapiens	CCP110	centriolar coiled-coil protein 110	GO:0032053 ciliary basal body organization;GO:1902018 negative regulation of cilium assembly;GO:0007099 centriole replication			Centrosome(Supported)			(M5939)HALLMARK P53 PATHWAY; (M5925)HALLMARK E2F TARGETS	1.0	0.0	1.0	1.0	1.0	0.0	0.0	0.0	0.0	0.0	0.0	1.0	0.0	0.0	0.0	0.0
ENSG00000126787	9787	ensembl_gene_id	H. sapiens	9787	H. sapiens	DLGAP5	DLG associated protein 5	GO:0045842 positive regulation of mitotic metaphase/anaphase transition;GO:0007079 mitotic chromosome movement towards spindle pole;GO:1901970 positive regulation of mitotic sister chromatid separation			Cytosol(Supported)Microtubule organizing center(Approved)		(M242)PID AURORA A PATHWAY	(M5925)HALLMARK E2F TARGETS; (M5893)HALLMARK MITOTIC SPINDLE	1.0	0.0	1.0	1.0	1.0	0.0	0.0	0.0	0.0	0.0	0.0	0.0	0.0	0.0	0.0	0.0
ENSG00000198826	9824	ensembl_gene_id	H. sapiens	9824	H. sapiens	ARHGAP11A	Rho GTPase activating protein 11A	GO:0043547 positive regulation of GTPase activity;GO:0051056 regulation of small GTPase mediated signal transduction;GO:0043087 regulation of GTPase activity			Cytosol;Nucleoli(Approved)				0.0	0.0	0.0	0.0	0.0	0.0	0.0	0.0	0.0	0.0	0.0	0.0	0.0	0.0	0.0	0.0
ENSG00000198961	9867	ensembl_gene_id	H. sapiens	9867	H. sapiens	PJA2	praja ring finger ubiquitin ligase 2	GO:0010738 regulation of protein kinase A signaling;GO:0007616 long-term memory;GO:0010737 protein kinase A signaling			Intermediate filaments(Supported)				0.0	0.0	0.0	0.0	0.0	0.0	0.0	0.0	0.0	0.0	0.0	0.0	0.0	0.0	0.0	0.0
