# Supplementary material for: MBNL1 alternative splicing isoforms play opposing roles in cancer
Source: Life Sci Alliance. 2018 Sep 7;1(5):e201800157. doi: 10.26508/lsa.201800157 (PMC6238595; doi:10.26508/lsa.201800157)
Supplement: Supplementary file 8 [file LSA-2018-00157_TableS7.xlsx]

## Sheet: Table S7 RNAseq diff spliced
Differentially spliced exons upon AON MBNL1 transfection in PC3 cells. Only the statistically significant events with a -0.1>DY>0.1 are shown. Exon coordinates are shown in the ExonID column and they refer to GRCh37/hg19: chromosome#_strand_exon upstream start_exon upstream end_exon start_exon end_exon downstream start_exon downstream end.
exonID	GeneID	geneSymbol	Y AON Y AON Y AON Y AON Y AON Y AON Y AON Y AON Y AON Y AON Y AON Y AON Y AON Y AON Y AON Y AON Y AON Y AON Y AON Y AON Y AON Y AON Y AON Y AON Y AON Y AON Y AON Y AON Y AON Y AON Y AON Y AON Y AON Y AON Y AON	Y AONY AONY AONY AONY AONY AONY AONY AONY AONY AONY AONY AONY AONY AONY AONY AONY AONY AONY AONY AONY AONY AONY AONY AONY AONY AONY AONY AONY AONY AONY AONY AONY AONY AONY AON	DY
			SCR	MBNL1
chr17_+_45455132_45455269_45438744_45438887_45468803_45468946	ENSG00000178852	EFCAB13	0.07	1	-0.93
chr3_-_37107715_37107816_37107301_37107433_37114281_37114373	ENSG00000093167	LRRFIP2	0	0.78	-0.78
chr10_+_131959060_131959261_131943475_131943583_131969848_131969900	ENSG00000108010	GLRX3	0.11	0.89	-0.78
chr6_+_37427342_37427460_37421016_37421088_37438797_37438853	ENSG00000137200	FTSJD2	0.22	1	-0.78
chr3_-_126160608_126160789_126158475_126158570_126180113_126181063	ENSG00000070476	ZXDC	0	0.77	-0.77
chr7_-_148543589_148543690_148526820_148526940_148581256_148581379	ENSG00000106462	EZH2	0.26	1	-0.74
chr17_-_47014217_47014295_47010567_47010708_47014382_47014486	ENSG00000159210	SNF8	0.29	1	-0.71
chr2_-_179337756_179337869_179334379_179334509_179343006_179343280	ENSG00000079150	FKBP7	0.19	0.9	-0.71
chr2_+_33534501_33534623_33477744_33477911_33572434_33572476	ENSG00000049323	LTBP1	0.33	1	-0.67
chr7_-_50848324_50848433_50771518_50771605_50850121_50850264	ENSG00000106070	GRB10	0.33	1	-0.67
chr7_-_65441002_65441189_65432718_65432894_65445211_65445396	ENSG00000169919	GUSB	0.33	1	-0.67
chr3_-_167272471_167272586_167254658_167254788_167277852_167278016	ENSG00000174776	WDR49	0.33	1	-0.67
chr3_-_48341767_48342213_48339917_48340013_48342760_48342809	ENSG00000172113	NME6	0.23	0.89	-0.66
chr3_+_191075787_191075913_191046866_191047512_191087708_191087825	ENSG00000152492	CCDC50	0.25	0.9	-0.66
chr6_-_52850274_52850381_52849262_52849403_52858955_52859105	ENSG00000170899	GSTA4	0.22	0.87	-0.64
chr20_-_45841287_45841370_45839085_45839542_45849965_45850125	ENSG00000101040	ZMYND8	0.27	0.92	-0.64
chr3_-_8953996_8954056_8940578_8940731_8977555_8977739	ENSG00000070950	RAD18	0.36	1	-0.64
chr3_-_145968344_145968424_145941520_145941564_145968747_145968930	ENSG00000114698	PLSCR4	0.24	0.87	-0.63
chr19_-_13010772_13010931_13009896_13010199_13011274_13011298	ENSG00000161860	SYCE2	0.39	1	-0.61
chr16_+_57675499_57675620_57662602_57662714_57684165_57684263	ENSG00000205336	GPR56	0.21	0.82	-0.61
chr11_+_35227659_35227790_35226059_35226187_35229652_35229753	ENSG00000026508	CD44	0.17	0.78	-0.61
chr2_+_99823097_99823220_99812036_99812219_99832461_99832577	ENSG00000241962	C2orf15	0.41	1	-0.59
chrX_+_2540731_2540775_2537470_2537538_2541426_2541494	ENSG00000223773	CD99P1	0.02	0.6	-0.57
chr9_-_99113385_99113453_99106186_99106278_99122436_99122503	ENSG00000130958	SLC35D2	0.21	0.78	-0.57
chr4_+_3037113_3037250_3030928_3031136_3042299_3042474	ENSG00000125388	GRK4	0.22	0.78	-0.56
chr5_-_137625169_137625252_137622858_137622956_137627659_137627803	ENSG00000158402	CDC25C	0.32	0.88	-0.56
chr4_-_48075952_48076070_48073534_48073691_48078419_48078483	ENSG00000074966	TXK	0.07	0.62	-0.55
chr12_+_125603187_125603311_125591667_125591814_125618549_125618618	ENSG00000081760	AACS	0.09	0.64	-0.55
chr14_-_68159155_68159310_68156929_68157138_68162347_68162491	ENSG00000072042	RDH11	0.27	0.82	-0.55
chr11_-_118968565_118968635_118967852_118968007_118969113_118969197	ENSG00000172269	DPAGT1	0.33	0.87	-0.54
chr4_+_1345503_1345623_1341878_1341977_1348523_1348635	ENSG00000163945	UVSSA	0.33	0.87	-0.53
chr8_+_42206534_42206608_42196000_42196203_42213034_42213085	ENSG00000070501	POLB	0.47	1	-0.53
chr20_+_34700348_34700402_34680632_34680735_34763473_34763637	ENSG00000088367	EPB41L1	0.07	0.6	-0.53
chrX_+_53455231_53455575_53454951_53455032_53456802_53456920	ENSG00000158423	RIBC1	0.4	0.92	-0.52
chr8_-_74600889_74601048_74529527_74529686_74659018_74659114	ENSG00000040341	STAU2	0.32	0.83	-0.51
chr20_+_30724680_30724800_30723877_30723976_30729344_30729468	ENSG00000101337	TM9SF4	0.11	0.61	-0.5
chr4_-_15657852_15657965_15646116_15646331_15661350_15661545	ENSG00000118564	FBXL5	0.22	0.72	-0.5
chr19_+_46003948_46003968_46003714_46003819_46005275_46005568	ENSG00000213889	PPM1N	0.15	0.65	-0.5
chr6_-_86275050_86275137_86259441_86259597_86281855_86281933	ENSG00000135317	SNX14	0.43	0.93	-0.49
chr10_-_17204165_17204236_17202304_17202373_17210840_17210916	ENSG00000107614	TRDMT1	0.42	0.89	-0.47
chr14_-_104172544_104172712_104170733_104172379_104173340_104173552	ENSG00000126215	XRCC3	0.43	0.9	-0.47
chr3_+_149531712_149531813_149530557_149531140_149589816_149589941	ENSG00000082996	RNF13	0.49	0.95	-0.46
chr17_-_62477363_62477563_62476465_62476506_62480081_62480347	ENSG00000256525	POLG2	0.42	0.88	-0.46
chr3_+_160118388_160118753_160117426_160117537_160120464_160120655	ENSG00000113810	SMC4	0.4	0.86	-0.46
chr2_+_238666099_238666191_238664738_238664830_238667372_238667464	ENSG00000124831	LRRFIP1	0.33	0.78	-0.45
chr7_-_74477020_74477104_74474400_74474581_74486454_74486583	ENSG00000174374	WBSCR16	0.45	0.9	-0.45
chr15_+_90800370_90800513_90796481_90796599_90800869_90800954	ENSG00000261147	RP11-697E2.6	0.03	0.48	-0.45
chr19_-_5941632_5941718_5928027_5928098_5978072_5978124	ENSG00000031823	RANBP3	0.33	0.78	-0.44
chr19_-_10277274_10277361_10273343_10273424_10287968_10288043	ENSG00000130816	DNMT1	0.33	0.78	-0.44
chr2_-_170677602_170677783_170668967_170669016_170680999_170681150	ENSG00000138382	METTL5	0.56	1	-0.44
chr7_-_148543562_148543690_148526820_148526940_148581256_148581340	ENSG00000106462	EZH2	0.56	1	-0.44
chr12_-_76461151_76461253_76449813_76449941_76467983_76468019	ENSG00000187109	NAP1L1	0.43	0.87	-0.44
chr20_-_43139930_43140009_43135468_43135637_43142520_43142681	ENSG00000132824	SERINC3	0.42	0.85	-0.44
chr1_-_200340174_200340293_200337793_200337999_200342221_200342297	ENSG00000203721	LINC00862	0.34	0.78	-0.43
chr1_-_144859759_144859998_144857612_144857728_144863318_144863442	ENSG00000178104	PDE4DIP	0.11	0.54	-0.43
chr12_+_27213760_27213926_27199085_27199165_27217209_27217429	ENSG00000152944	MED21	0.11	0.53	-0.42
chr1_+_12398288_12398362_12395762_12395884_12401837_12401942	ENSG00000048707	VPS13D	0.38	0.8	-0.42
chr2_+_135927304_135927418_135926115_135926319_135932897_135933158	ENSG00000115839	RAB3GAP1	0.42	0.83	-0.42
chr20_+_56928488_56928594_56886099_56886178_56934662_56942563	ENSG00000124209	RAB22A	0.42	0.83	-0.42
chr2_+_97845598_97845670_97845475_97845503_97847335_97847363	ENSG00000135976	ANKRD36	0.58	1	-0.42
chr3_-_48341921_48342124_48339917_48340013_48342760_48342852	ENSG00000172113	NME6	0.25	0.67	-0.41
chr5_-_94253601_94253678_94248511_94248681_94259667_94259726	ENSG00000175471	MCTP1	0.51	0.92	-0.41
chr22_+_25410397_25410533_25348697_25348739_25423912_25425507	ENSG00000197077	KIAA1671	0.42	0.83	-0.41
chr1_-_59154710_59154788_59150825_59150923_59155898_59155921	ENSG00000162601	MYSM1	0.52	0.93	-0.41
chr8_+_43033217_43033377_43027453_43027529_43037288_43037403	ENSG00000165102	HGSNAT	0.6	1	-0.4
chr7_+_143029512_143029596_143028644_143028745_143029817_143029966	ENSG00000188037	CLCN1	0.6	1	-0.4
chr3_+_37453861_37453979_37452700_37452800_37458045_37458215	ENSG00000198590	C3orf35	0.05	0.43	-0.38
chr20_+_57266461_57266618_57248687_57248767_57266780_57266836	ENSG00000254995	STX16-NPEPL1	0.45	0.83	-0.38
chr17_+_4903515_4903647_4901243_4901451_4904517_4904696	ENSG00000129250	KIF1C	0.4	0.78	-0.38
chr12_+_111072201_111072268_111070277_111070364_111074286_111074306	ENSG00000204852	TCTN1	0.39	0.77	-0.38
chr6_+_129812127_129812224_129811828_129811940_129813046_129813222	ENSG00000196569	LAMA2	0.13	0.5	-0.37
chr9_+_109693126_109693318_109692806_109692970_109694547_109694830	ENSG00000148143	ZNF462	0	0.37	-0.37
chr3_-_15094798_15094974_15093942_15094140_15106568_15106818	ENSG00000131368	MRPS25	0.17	0.53	-0.36
chr11_+_44094997_44095085_44092806_44092865_44096162_44096231	ENSG00000110455	ACCS	0.22	0.58	-0.36
chr17_-_80369331_80369406_80364294_80364358_80376288_80376452	ENSG00000181396	OGFOD3	0.54	0.9	-0.36
chr4_-_113544973_113545032_113541158_113541346_113553086_113553166	ENSG00000138658	C4orf21	0.61	0.97	-0.36
chr19_-_35999107_35999142_35998360_35998413_36000813_36000863	ENSG00000161249	DMKN	0.54	0.9	-0.36
chr22_-_28386777_28386800_28385866_28385995_28388575_28388651	ENSG00000100154	TTC28	0.08	0.43	-0.35
chr6_-_28321095_28321259_28304677_28304720_28321639_28321981	ENSG00000235109	ZSCAN31	0.03	0.38	-0.35
chr6_-_16753464_16753578_16737085_16740149_16761529_16761707	ENSG00000215019	ATXN1	0.61	0.95	-0.34
chr17_+_60584742_60584810_60558482_60558567_60585769_60585914	ENSG00000146872	TLK2	0.13	0.47	-0.34
chr22_-_30230431_30230539_30221611_30221769_30234167_30234271	ENSG00000100325	ASCC2	0.53	0.87	-0.34
chr17_-_15584365_15584536_15584179_15584267_15586350_15586471	ENSG00000221926	TRIM16	0.17	0.5	-0.33
chr8_-_30494762_30494791_30494447_30494477_30510950_30511119	ENSG00000197265	GTF2E2	0.33	0.67	-0.33
chr1_+_155034380_155034593_155032681_155032819_155034721_155034845	ENSG00000143537	ADAM15	0.43	0.75	-0.32
chr18_-_5969392_5969561_5960093_5960155_6093354_6093527	ENSG00000154655	L3MBTL4	0.55	0.87	-0.32
chr18_+_3473952_3474140_3467239_3467268_3478754_3478976	ENSG00000266835	RP11-838N2.4	0	0.32	-0.32
chr2_-_175347738_175347886_175346225_175346715_175351601_175351728	ENSG00000163328	GPR155	0.4	0.72	-0.32
chr5_-_68941709_68941896_68938032_68938116_68974972_68975086	ENSG00000253203	GUSBP3	0.58	0.9	-0.32
chr19_+_39218956_39219021_39217597_39217743_39219636_39219794	ENSG00000130402	ACTN4	0.63	0.95	-0.32
chr19_-_50369656_50369785_50367581_50367660_50370311_50370485	ENSG00000039650	PNKP	0.63	0.95	-0.31
chr17_-_36395566_36395703_36375100_36375177_36398218_36398302	ENSG00000174093	TBC1D3	0	0.31	-0.31
chr8_+_6500201_6500360_6478973_6479212_6500515_6500891	ENSG00000147316	MCPH1	0	0.31	-0.31
chr11_-_129762957_129763047_129762610_129762765_129763188_129763280	ENSG00000170322	NFRKB	0.61	0.93	-0.31
chr2_-_112234913_112235058_112186896_112187197_112237484_112237638	ENSG00000172965	AC068491.1	0	0.31	-0.31
chr16_+_19046998_19047132_19034435_19034517_19049196_19049352	ENSG00000170537	TMC7	0.63	0.94	-0.31
chr11_-_74641345_74641417_74632259_74632392_74644846_74644917	ENSG00000166435	XRRA1	0.64	0.95	-0.31
chr11_-_77897727_77897862_77885105_77885629_77899570_77899634	ENSG00000188997	KCTD21	0.37	0.67	-0.3
chr16_-_72604334_72604414_72589164_72589225_72698791_72698908	ENSG00000261008	AC004158.2	0.59	0.89	-0.3
chr1_+_151534194_151534332_151512785_151512902_151534567_151534641	ENSG00000143367	TUFT1	0.05	0.34	-0.29
chr14_-_75506614_75506718_75505043_75505115_75508318_75508403	ENSG00000119684	MLH3	0.44	0.74	-0.29
chr12_+_56329089_56329188_56325847_56325907_56330207_56330351	ENSG00000065357	DGKA	0.06	0.35	-0.29
chr17_-_62746712_62746841_62745781_62746126_62747925_62748074	ENSG00000215769	hsa-mir-6080	0.44	0.73	-0.29
chr19_-_45868096_45868212_45867494_45867589_45871888_45872001	ENSG00000104884	ERCC2	0.11	0.4	-0.29
chr16_-_4774751_4774832_4755096_4755254_4784157_4784331	ENSG00000168096	ANKS3	0.51	0.79	-0.28
chr17_+_79413764_79413856_79412380_79412707_79414062_79414874	ENSG00000171282	BAHCC1	0.6	0.88	-0.28
chr3_-_156874800_156874872_156870825_156870945_156876655_156876764	ENSG00000163660	CCNL1	0.13	0.4	-0.27
chr12_+_121842652_121842916_121840545_121840610_121853962_121854180	ENSG00000170633	RNF34	0.1	0.37	-0.27
chr12_-_50052225_50052377_50050865_50050973_50055749_50055832	ENSG00000161791	FMNL3	0.22	0.49	-0.27
chr1_+_101542919_101543064_101491434_101491617_101549017_101549130	ENSG00000233184	RP11-421L21.3	0.6	0.87	-0.27
chr2_-_179341789_179341940_179334379_179334509_179343006_179343226	ENSG00000079150	FKBP7	0.66	0.92	-0.26
chr10_-_75280666_75280785_75276133_75277505_75283341_75283508	ENSG00000166348	USP54	0.74	1	-0.26
chr18_-_20950180_20950225_20936558_20936627_20951386_20951434	ENSG00000134490	TMEM241	0.71	0.97	-0.26
chr6_+_137166753_137166830_137147457_137147607_137191028_137191141	ENSG00000112357	PEX7	0.55	0.8	-0.25
chr12_-_120611457_120611630_120606012_120606104_120612965_120613015	ENSG00000089154	GCN1L1	0.75	1	-0.25
chr20_-_49545188_49545362_49518554_49518646_49547363_49547750	ENSG00000101126	ADNP	0.61	0.86	-0.25
chr2_-_172271113_172271236_172195694_172196064_172290393_172290597	ENSG00000123600	METTL8	0.73	0.98	-0.25
chr15_+_73020281_73020335_73016869_73016996_73023646_73023798	ENSG00000140463	BBS4	0.73	0.98	-0.25
chr16_+_87985787_87985879_87985051_87985121_88014642_88014733	ENSG00000172530	BANP	0.09	0.33	-0.24
chr20_-_31984567_31984742_31981838_31981872_31989234_31989323	ENSG00000101391	CDK5RAP1	0.05	0.29	-0.24
chr18_-_20948679_20948714_20936558_20936627_20951386_20951434	ENSG00000134490	TMEM241	0.69	0.93	-0.24
chr22_+_45128131_45128271_45127610_45127701_45132652_45133542	ENSG00000186654	PRR5	0.72	0.96	-0.24
chr7_+_44840023_44840142_44838991_44839079_44840886_44841223	ENSG00000196262	PPIA	0.53	0.78	-0.24
chr7_+_7681135_7681336_7680383_7680452_7712940_7713084	ENSG00000219545	AC006465.3	0.04	0.28	-0.24
chr3_+_186506099_186506209_186505592_186505671_186506914_186507080	ENSG00000156976	EIF4A2	0.07	0.3	-0.24
chr7_-_24902819_24902911_24901232_24901388_24903115_24903218	ENSG00000070882	OSBPL3	0.58	0.81	-0.23
chr11_-_128910823_128910904_128868214_128868363_128932175_128932252	ENSG00000134909	ARHGAP32	0.77	1	-0.23
chr20_+_47897440_47897501_47895641_47895745_47905582_47905797	ENSG00000177410	ZFAS1	0.53	0.76	-0.23
chr19_-_39389019_39389065_39384459_39384507_39389434_39389558	ENSG00000068903	SIRT2	0.72	0.95	-0.23
chr22_+_45130907_45131042_45127610_45127701_45132652_45132754	ENSG00000186654	PRR5	0.73	0.96	-0.23
chr2_+_14782096_14782204_14775620_14775768_14789440_14789577	ENSG00000162981	FAM84A	0.04	0.26	-0.23
chr1_-_45804179_45804328_45800063_45800183_45805571_45805607	ENSG00000132781	MUTYH	0.09	0.31	-0.22
chr11_+_134128409_134128518_134123463_134123603_134128902_134128978	ENSG00000151498	ACAD8	0.64	0.86	-0.22
chr5_+_68863554_68863604_68862794_68862880_68863980_68864034	ENSG00000183474	GTF2H2C	0.73	0.94	-0.22
chr14_-_88453313_88453400_88452833_88452946_88454488_88454551	ENSG00000054983	GALC	0.01	0.22	-0.21
chr3_+_186506099_186506205_186505592_186505671_186506914_186507670	ENSG00000156976	EIF4A2	0.06	0.26	-0.21
chr21_+_46595645_46596579_46591525_46591599_46600245_46600359	ENSG00000197381	ADARB1	0.76	0.96	-0.21
chr7_+_104678832_104678972_104678573_104678646_104681286_104681470	ENSG00000005483	MLL5	0.04	0.24	-0.2
chr3_-_156874725_156874872_156870825_156870945_156876655_156876764	ENSG00000163660	CCNL1	0.17	0.37	-0.2
chr4_+_1895457_1895636_1894572_1894618_1902353_1902493	ENSG00000109685	WHSC1	0.73	0.93	-0.2
chr19_+_58350391_58350517_58331099_58331313_58369944_58370018	ENSG00000269343	ZNF587B	0.74	0.93	-0.2
chr8_-_141679826_141679834_141678368_141678523_141684397_141684503	ENSG00000169398	PTK2	0.28	0.48	-0.2
chr11_+_9735013_9735186_9715693_9715833_9746205_9746432	ENSG00000133789	SWAP70	0.81	1	-0.19
chr3_-_156874796_156874872_156870825_156870945_156876655_156876764	ENSG00000163660	CCNL1	0.09	0.29	-0.19
chr8_+_144351530_144351690_144349607_144349654_144356874_144356972	ENSG00000250571	GLI4	0.66	0.85	-0.19
chr9_+_128025830_128025979_128024234_128024238_128031215_128031333	ENSG00000165219	GAPVD1	0.06	0.24	-0.18
chr19_-_13010818_13010934_13009600_13010199_13011274_13011462	ENSG00000161860	SYCE2	0.82	1	-0.18
chr5_+_72302272_72302376_72286539_72286691_72313039_72313135	ENSG00000157107	FCHO2	0.8	0.97	-0.18
chr10_-_75279555_75279750_75276133_75277505_75283341_75283432	ENSG00000166348	USP54	0.82	1	-0.18
chr1_-_54656411_54656569_54649834_54649938_54661092_54661388	ENSG00000215883	CYB5RL	0.78	0.95	-0.18
chr14_+_104040444_104040507_104029414_104029461_104056518_104056863	ENSG00000256053	APOPT1	0.83	1	-0.17
chr2_+_192265475_192265561_192265108_192265194_192267358_192267444	ENSG00000128641	MYO1B	0.58	0.75	-0.17
chr2_-_75753238_75753325_75749491_75749613_75787806_75788064	ENSG00000115363	EVA1A	0.09	0.26	-0.17
chr13_-_79218997_79219132_79216257_79216348_79233184_79233314	ENSG00000152193	RNF219	0.83	1	-0.17
chr1_-_53699214_53699324_53694544_53694626_53701249_53701307	ENSG00000162385	MAGOH	0.51	0.67	-0.17
chr7_-_23561740_23562051_23561326_23561459_23571408_23571599	ENSG00000164548	TRA2A	0.18	0.35	-0.17
chr19_+_14507889_14508035_14507062_14507285_14508470_14508616	ENSG00000123146	CD97	0.11	0.27	-0.17
chr20_+_47897440_47897501_47897022_47897107_47905582_47905797	ENSG00000177410	ZFAS1	0.56	0.72	-0.16
chr11_+_117206321_117206396_117198571_117198620_117209282_117209384	ENSG00000110274	CEP164	0.84	1	-0.16
chr7_+_12727260_12727353_12726481_12726668_12727794_12728539	ENSG00000122644	ARL4A	0.13	0.29	-0.16
chr17_-_76996182_76996352_76993922_76994045_77005746_77005875	ENSG00000171302	CANT1	0.07	0.22	-0.16
chr19_-_5610650_5610699_5610006_5610106_5612551_5612578	ENSG00000130254	SAFB2	0.8	0.96	-0.16
chr8_-_144889722_144889784_144889094_144889183_144890779_144891195	ENSG00000180900	SCRIB	0.48	0.63	-0.16
chr5_+_154247252_154247352_154244752_154244945_154251290_154251434	ENSG00000155508	CNOT8	0	0.16	-0.16
chr1_-_151298648_151298849_151288049_151288985_151299747_151300133	ENSG00000143393	PI4KB	0.41	0.56	-0.15
chr9_-_95073428_95073541_95072835_95072957_95076549_95078420	ENSG00000198000	NOL8	0.82	0.97	-0.15
chr16_+_28599931_28600012_28596969_28597041_28600421_28600485	ENSG00000176476	CCDC101	0.09	0.24	-0.15
chr11_+_6626083_6626173_6625456_6625590_6629624_6629719	ENSG00000166333	ILK	0.02	0.17	-0.15
chr9_-_88941286_88941406_88940249_88940429_88943255_88943407	ENSG00000083223	ZCCHC6	0.05	0.19	-0.15
chr16_+_29983363_29983461_29982729_29982899_29984271_29984369	ENSG00000149932	TMEM219	0.21	0.35	-0.14
chr11_+_68697791_68697902_68696651_68696825_68700767_68700849	ENSG00000132740	IGHMBP2	0.02	0.16	-0.14
chr7_-_23561973_23562051_23561326_23561459_23571408_23571642	ENSG00000164548	TRA2A	0.12	0.26	-0.14
chr7_-_23561751_23562051_23561326_23561459_23571408_23571595	ENSG00000164548	TRA2A	0.13	0.27	-0.14
chr4_-_104084636_104084710_104084294_104084413_104095893_104096060	ENSG00000138778	CENPE	0.07	0.21	-0.14
chr19_+_13876768_13876879_13875685_13875923_13879173_13879494	ENSG00000037757	MRI1	0.69	0.83	-0.13
chr14_+_23300173_23300246_23299396_23299463_23303381_23304186	ENSG00000172590	MRPL52	0.2	0.33	-0.13
chr1_+_234367163_234367487_234041275_234041504_234444847_234445066	ENSG00000183780	SLC35F3	0.84	0.97	-0.13
chr20_+_37076573_37076736_37076109_37076266_37077305_37077373	ENSG00000174365	SNHG11	0.09	0.22	-0.13
chr19_+_19788673_19788795_19779660_19779775_19789535_19789595	ENSG00000181896	ZNF101	0.82	0.95	-0.12
chr19_-_19104457_19104549_19101699_19101958_19105175_19106089	ENSG00000064607	SUGP2	0.78	0.9	-0.12
chr14_+_57075824_57076003_57072288_57072401_57078963_57079003	ENSG00000070269	TMEM260	0.88	1	-0.12
chr8_-_90994181_90994230_90993603_90993751_90994950_90995083	ENSG00000104320	NBN	0.12	0.24	-0.12
chr19_-_19104447_19104549_19101697_19101958_19105175_19105295	ENSG00000064607	SUGP2	0.79	0.9	-0.12
chr9_-_70488820_70488917_70486793_70486879_70489915_70490187	ENSG00000147996	CBWD5	0.05	0.17	-0.12
chr6_+_36567598_36568053_36566626_36566760_36568929_36568967	ENSG00000112081	SRSF3	0.07	0.19	-0.12
chr15_+_63353397_63353472_63353068_63353138_63353912_63353987	ENSG00000140416	TPM1	0.83	0.94	-0.12
chr21_-_35013485_35013611_35003792_35003863_35013987_35014065	ENSG00000205758	CRYZL1	0.05	0.17	-0.12
chr9_-_70488816_70488917_70486833_70486879_70489915_70490104	ENSG00000147996	CBWD5	0.03	0.15	-0.12
chr10_+_126507953_126508019_126495400_126495490_126515164_126515354	ENSG00000165660	FAM175B	0.87	0.99	-0.12
chr11_+_862550_862741_850288_850367_864437_864511	ENSG00000214063	TSPAN4	0.8	0.91	-0.11
chr20_+_4167390_4167479_4164141_4164301_4167917_4168394	ENSG00000088826	SMOX	0.03	0.15	-0.11
chr7_-_97501031_97501308_97499090_97499125_97501663_97501789	ENSG00000070669	ASNS	0.19	0.3	-0.11
chr16_+_24816026_24816172_24815498_24815640_24816335_24816472	ENSG00000090905	TNRC6A	0.05	0.16	-0.11
chr16_-_88783945_88784023_88783431_88783619_88785982_88786129	ENSG00000103335	PIEZO1	0.08	0.19	-0.11
chr12_+_50138196_50138325_50135740_50135898_50146247_50146332	ENSG00000139644	TMBIM6	0.02	0.13	-0.11
chr6_+_35314844_35314927_35310391_35310458_35378764_35378994	ENSG00000112033	PPARD	0.86	0.97	-0.11
chr3_-_10360941_10361000_10359752_10359778_10362193_10362742	ENSG00000157020	SEC13	0	0.11	-0.11
chr5_+_96064857_96064913_96063193_96063234_96065316_96065429	ENSG00000153113	CAST	0.66	0.77	-0.11
chr19_+_13876768_13876943_13875685_13875923_13879173_13879371	ENSG00000037757	MRI1	0.74	0.85	-0.11
chr6_-_16326625_16328701_16299343_16307090_16486203_16486340	ENSG00000124788	ATXN1	0.88	0.99	-0.11
chr20_+_47897022_47897107_47895641_47895745_47905582_47905797	ENSG00000177410	ZFAS1	0.77	0.88	-0.1
chr5_+_36607326_36607413_36606541_36606837_36608431_36608706	ENSG00000079215	SLC1A3	0.07	0.17	-0.1
chr19_+_19788673_19788799_19779663_19779775_19789535_19789595	ENSG00000181896	ZNF101	0.85	0.95	-0.1
chr6_-_46988467_46988525_46984353_46984504_46989694_46989794	ENSG00000153292	GPR110	0.71	0.81	-0.1
chr11_-_27680367_27680473_27676440_27680132_27721711_27722035	ENSG00000176697	BDNF	0.01	0.11	-0.1
chr5_-_43295854_43296019_43294793_43294963_43297104_43297268	ENSG00000112972	HMGCS1	1	0.9	0.1
chr10_+_70916763_70916919_70892654_70892803_70917803_70917967	ENSG00000122958	VPS26A	0.99	0.89	0.1
chr14_-_65544062_65544146_65541845_65543381_65544631_65544754	ENSG00000125952	MAX	0.12	0.03	0.1
chr8_+_107715134_107715318_107704956_107705105_107718610_107719373	ENSG00000164830	OXR1	0.98	0.89	0.1
chr12_-_90015326_90015568_90013776_90014017_90017960_90018174	ENSG00000070961	ATP2B1	0.98	0.88	0.1
chr2_-_202259521_202259595_202257632_202257769_202260037_202260167	ENSG00000115993	TRAK2	0.98	0.89	0.1
chr17_+_18768782_18768877_18759666_18759742_18769115_18769265	ENSG00000141127	PRPSAP2	0.98	0.89	0.1
chr7_-_106850971_106851050_106842189_106844075_106871060_106871136	ENSG00000164597	COG5	0.97	0.87	0.1
chr19_-_45867682_45867805_45867493_45867589_45871888_45872001	ENSG00000104884	ERCC2	0.98	0.88	0.1
chr7_-_150774188_150774323_150773713_150773919_150774397_150774488	ENSG00000164896	FASTK	0.95	0.85	0.1
chr17_+_17083921_17083983_17083317_17083402_17088137_17088874	ENSG00000133030	MPRIP	0.19	0.09	0.1
chr15_-_75219107_75219228_75212621_75212783_75230256_75230421	ENSG00000178741	COX5A	0.99	0.89	0.1
chr3_+_50681840_50681963_50679684_50679763_50683141_50683216	ENSG00000114738	MAPKAPK3	0.99	0.89	0.1
chr15_-_28505923_28506116_28502207_28502407_28508064_28508315	ENSG00000128731	HERC2	1	0.9	0.1
chr1_-_65307134_65307284_65306928_65307022_65309747_65309898	ENSG00000162434	JAK1	1	0.9	0.1
chr11_-_93469860_93469917_93468733_93469470_93470230_93470405	ENSG00000166012	TAF1D	0.99	0.89	0.1
chr10_+_71657231_71657287_71655306_71655332_71662504_71662611	ENSG00000197467	COL13A1	0.17	0.07	0.1
chr12_+_109495731_109495913_109494487_109494596_109505329_109505432	ENSG00000135093	USP30	0.98	0.88	0.11
chr12_+_51034507_51034635_51019759_51019830_51053977_51054102	ENSG00000066084	DIP2B	0.96	0.85	0.11
chr1_-_21307541_21307720_21306827_21306941_21329206_21329301	ENSG00000075151	EIF4G3	0.99	0.88	0.11
chr18_+_9216756_9216898_9211582_9211782_9221850_9221997	ENSG00000101745	ANKRD12	0.99	0.89	0.11
chr10_-_27047991_27048167_27040527_27040712_27054147_27054247	ENSG00000136754	ABI1	1	0.89	0.11
chr12_+_106734604_106734776_106717288_106717424_106740064_106740793	ENSG00000166046	TCP11L2	0.98	0.88	0.11
chr2_-_61715723_61715906_61715300_61715406_61717777_61717911	ENSG00000082898	XPO1	1	0.89	0.11
chr2_+_228217230_228217289_228205008_228205096_228220393_228220477	ENSG00000168958	MFF	0.38	0.27	0.11
chr18_-_67795594_67795782_67788792_67788936_67801709_67801777	ENSG00000176225	RTTN	0.99	0.88	0.11
chr5_-_131821359_131821408_131820054_131820189_131822249_131822378	ENSG00000125347	IRF1	0.93	0.82	0.11
chr3_-_127294592_127294652_127294028_127294108_127294783_127294893	ENSG00000163870	TPRA1	1	0.89	0.11
chr2_-_3261070_3261226_3217957_3218019_3358321_3358404	ENSG00000032389	TSSC1	1	0.89	0.11
chr18_+_23847480_23847587_23845134_23845279_23854627_23854788	ENSG00000141384	TAF4B	0.99	0.88	0.11
chr17_+_37902166_37902253_37901981_37902041_37902362_37902455	ENSG00000141738	GRB7	0.94	0.83	0.11
chr17_+_78402396_78402460_78399292_78399420_78409933_78411886	ENSG00000173818	ENDOV	0.98	0.87	0.11
chr2_-_44565490_44565675_44559598_44559795_44566286_44566502	ENSG00000138078	PREPL	1	0.89	0.11
chr7_-_23004034_23004150_22999875_23000034_23015829_23015924	ENSG00000122591	FAM126A	0.97	0.86	0.11
chr3_-_105470306_105470462_105464761_105464882_105495240_105495386	ENSG00000114423	CBLB	0.99	0.87	0.11
chr3_-_25761505_25761682_25760770_25761126_25770624_25770809	ENSG00000151092	NGLY1	0.92	0.81	0.11
chrX_+_24763535_24763659_24761347_24761446_24766428_24766577	ENSG00000101868	POLA1	0.95	0.84	0.12
chr7_-_23000854_23000941_22999875_23000034_23015829_23015924	ENSG00000122591	FAM126A	0.97	0.86	0.12
chr5_-_38958769_38958933_38958545_38958621_38959297_38959423	ENSG00000164327	RICTOR	1	0.88	0.12
chr6_+_43748469_43748540_43746626_43746655_43749693_43749824	ENSG00000112715	VEGFA	0.23	0.12	0.12
chr18_-_21948251_21948336_21921511_21921622_21957377_21957499	ENSG00000141447	OSBPL1A	0.98	0.86	0.12
chr6_-_106756239_106756366_106740903_106740981_106763976_106764141	ENSG00000057663	ATG5	0.63	0.51	0.12
chr4_-_83347616_83347786_83345784_83347282_83348343_83348457	ENSG00000152795	HNRPDL	0.98	0.86	0.12
chr1_-_155238499_155238586_155238084_155238150_155239279_155239507	ENSG00000176444	CLK2	0.95	0.83	0.12
chr19_+_10919245_10919256_10916592_10916643_10922940_10923053	ENSG00000079805	DNM2	0.81	0.69	0.12
chr15_-_30053342_30053489_30034846_30034985_30058469_30058745	ENSG00000104067	TJP1	0.97	0.85	0.12
chr19_-_11332527_11332696_11327907_11328067_11332785_11332924	ENSG00000130158	DOCK6	0.99	0.87	0.12
chr9_+_131371930_131371944_131371401_131371563_131373993_131374124	ENSG00000197694	SPTAN1	0.3	0.18	0.12
chr2_+_228207461_228207535_228205008_228205096_228217230_228217289	ENSG00000168958	MFF	0.31	0.19	0.12
chr2_+_64806620_64808407_64800080_64800202_64812556_64812679	ENSG00000119844	AFTPH	0.95	0.83	0.12
chr3_+_58127585_58127623_58124009_58124256_58128377_58128479	ENSG00000136068	FLNB	0.33	0.2	0.12
chr5_-_98224780_98224942_98221282_98221353_98228229_98228417	ENSG00000153922	CHD1	1	0.88	0.12
chr3_-_52738740_52738964_52731876_52731950_52739463_52739670	ENSG00000016864	GLT8D1	0.97	0.85	0.12
chr3_-_37132958_37133029_37125136_37125297_37136283_37136399	ENSG00000093167	LRRFIP2	0.94	0.81	0.12
chr22_+_30079009_30079053_30077428_30077590_30090741_30090795	ENSG00000186575	NF2	0.88	0.75	0.12
chr16_-_75271081_75271242_75269566_75269884_75276368_75276600	ENSG00000050820	BCAR1	0.88	0.76	0.13
chr10_+_122619621_122619794_122618155_122618308_122622247_122622433	ENSG00000120008	WDR11	0.99	0.87	0.13
chr12_-_122967182_122967242_122966492_122966634_122973933_122974010	ENSG00000033030	ZCCHC8	0.97	0.84	0.13
chr19_-_12760727_12760828_12760155_12760242_12760918_12761036	ENSG00000104774	MAN2B1	1	0.87	0.13
chr18_-_12459754_12459927_12454345_12454482_12463350_12463492	ENSG00000134278	SPIRE1	0.28	0.15	0.13
chr7_-_111517086_111517242_111512523_111512620_111535668_111535774	ENSG00000128512	DOCK4	1	0.87	0.13
chr2_-_44559598_44559795_44556076_44556251_44566286_44566502	ENSG00000138078	PREPL	0.99	0.86	0.13
chr5_-_13716596_13716799_13708232_13708444_13717424_13717629	ENSG00000039139	DNAH5	0.97	0.84	0.13
chr15_+_89788987_89789070_89787248_89787298_89790860_89790962	ENSG00000140525	FANCI	0.18	0.05	0.13
chr11_+_66612971_66613033_66612637_66612708_66613331_66613999	ENSG00000173653	RCE1	0.96	0.83	0.13
chr3_-_167758574_167758657_167754624_167754782_167759180_167759262	ENSG00000173905	GOLIM4	0.77	0.64	0.13
chr4_+_6878387_6878484_6873301_6873409_6882514_6885897	ENSG00000170871	KIAA0232	1	0.87	0.13
chr21_+_17150223_17150346_17138316_17138460_17163821_17163983	ENSG00000155313	USP25	0.91	0.77	0.13
chr2_-_36785581_36785656_36782826_36782891_36805740_36806008	ENSG00000171055	FEZ2	0.86	0.73	0.13
chr15_-_75197323_75197400_75197005_75197053_75197495_75197572	ENSG00000178761	FAM219B	0.23	0.09	0.13
chr18_+_48581151_48581363_48575665_48575694_48584495_48584514	ENSG00000267699	RP11-729L2.2	1	0.87	0.13
chr1_+_10659295_10659423_10596270_10596354_10678389_10678474	ENSG00000142655	PEX14	0.93	0.79	0.13
chr11_-_85742511_85742653_85725913_85726006_85779693_85779822	ENSG00000073921	PICALM	0.98	0.85	0.13
chr1_+_178790747_178790839_178780450_178780539_178846633_178846770	ENSG00000116191	RALGPS2	0.95	0.81	0.13
chr5_-_150413169_150413360_150411848_150411944_150414563_150414628	ENSG00000145901	TNIP1	0.98	0.84	0.13
chrX_+_149880814_149880837_149867676_149867773_149887097_149887172	ENSG00000063601	MTMR1	0.32	0.18	0.14
chr3_+_58127585_58127656_58124009_58124256_58128377_58128479	ENSG00000136068	FLNB	0.46	0.33	0.14
chr1_-_155238499_155238583_155238084_155238150_155239279_155239507	ENSG00000176444	CLK2	0.94	0.81	0.14
chr19_+_50028714_50028830_50016512_50016730_50029267_50029590	ENSG00000104870	FCGRT	0.99	0.85	0.14
chr14_-_75136650_75136829_75136352_75136477_75137465_75137574	ENSG00000119682	AREL1	1	0.86	0.14
chr5_-_138856914_138857100_138855119_138856039_138857855_138858093	ENSG00000184584	TMEM173	0.99	0.85	0.14
chr17_-_3480892_3481057_3480420_3480486_3483751_3483821	ENSG00000262304	SHPK	0.97	0.84	0.14
chr14_-_31818995_31819185_31816954_31817113_31819818_31819923	ENSG00000129493	HEATR5A	0.99	0.85	0.14
chr10_-_27047991_27048164_27040527_27040712_27054147_27054247	ENSG00000136754	ABI1	1	0.86	0.14
chr19_+_30101227_30101539_30099564_30099616_30102769_30102846	ENSG00000105171	POP4	0.87	0.73	0.14
chr9_-_5805611_5805785_5801176_5801328_5810011_5810231	ENSG00000099219	ERMP1	0.79	0.65	0.14
chr19_-_45868300_45868416_45868096_45868212_45871888_45872001	ENSG00000104884	ERCC2	1	0.85	0.14
chr20_+_23347640_23347734_23345000_23346384_23349399_23349566	ENSG00000125812	GZF1	1	0.86	0.14
chr5_+_78952781_78952824_78944885_78945013_78964715_78964851	ENSG00000164329	PAPD4	0.94	0.8	0.14
chr20_+_34807683_34807766_34806798_34806884_34809786_34809866	ENSG00000088367	EPB41L1	0.97	0.82	0.14
chr5_+_122941033_122941056_122940418_122940524_122950036_122950547	ENSG00000151292	CSNK1G3	0.26	0.12	0.14
chr9_+_43818041_43818184_43816637_43816821_43822518_43822779	ENSG00000154529	CNTNAP3B	0.99	0.85	0.14
chr2_+_102476105_102476326_102472439_102472600_102480283_102480513	ENSG00000071054	MAP4K4	1	0.85	0.15
chr2_-_242440893_242441214_242440195_242440211_242447421_242447747	ENSG00000115694	STK25	0.97	0.82	0.15
chr1_+_16202697_16203173_16199311_16199631_16235816_16235976	ENSG00000065526	SPEN	0.99	0.84	0.15
chr8_+_37971710_37971805_37968257_37968351_37972423_37972518	ENSG00000129691	ASH2L	1	0.85	0.15
chr15_-_60760260_60760361_60748865_60748993_60768262_60768366	ENSG00000128915	NARG2	0.96	0.81	0.15
chr19_+_40877580_40877780_40876017_40876144_40880388_40880527	ENSG00000105223	PLD3	1	0.85	0.15
chr1_-_16952848_16952994_16952270_16952500_16953640_16953784	ENSG00000215908	CROCCP2	0.87	0.72	0.15
chr17_+_29070319_29070387_29058724_29059141_29086509_29086557	ENSG00000264538	SUZ12P	1	0.85	0.15
chr4_-_103644028_103644198_103635595_103635718_103645019_103645124	ENSG00000109323	MANBA	1	0.85	0.15
chr16_-_75270780_75270896_75268787_75269884_75276368_75276988	ENSG00000050820	BCAR1	0.86	0.7	0.15
chr1_+_35577373_35577513_35575895_35576048_35577688_35577731	ENSG00000197056	ZMYM1	0.99	0.83	0.15
chr3_+_140685776_140685878_140681969_140682069_140689769_140689835	ENSG00000114120	SLC25A36	0.3	0.15	0.16
chr4_-_48686690_48686812_48636308_48636507_48712536_48712715	ENSG00000075539	FRYL	0.94	0.78	0.16
chr18_+_10530767_10530834_10526099_10526155_10539759_10539868	ENSG00000134265	NAPG	0.84	0.68	0.16
chr9_-_85607821_85607940_85605306_85605382_85611927_85612041	ENSG00000165105	RASEF	1	0.84	0.16
chr12_-_49167723_49167881_49167252_49167430_49168185_49168301	ENSG00000174233	ADCY6	0.94	0.79	0.16
chr22_+_19470213_19470350_19468476_19468568_19471385_19471528	ENSG00000093009	CDC45	0.9	0.74	0.16
chr3_-_121514304_121514413_121508920_121509062_121526191_121526290	ENSG00000173226	IQCB1	0.92	0.76	0.16
chr6_-_119569425_119569519_119525924_119526047_119611848_119611928	ENSG00000111885	MAN1A1	0.96	0.81	0.16
chr12_-_90010579_90010816_90004970_90005149_90020231_90020392	ENSG00000070961	ATP2B1	1	0.84	0.16
chr10_+_35805451_35805551_35772332_35772406_35818901_35818958	ENSG00000108100	CCNY	1	0.84	0.16
chr2_+_214215252_214215369_214181943_214182080_214228800_214228869	ENSG00000144451	SPAG16	0.96	0.8	0.16
chr3_-_25761621_25761682_25760766_25761126_25770624_25770809	ENSG00000151092	NGLY1	0.87	0.71	0.16
chr5_-_98223792_98223944_98221282_98221353_98228229_98228417	ENSG00000153922	CHD1	1	0.84	0.16
chr2_-_44565490_44565675_44556076_44556251_44566286_44566502	ENSG00000138078	PREPL	0.99	0.83	0.16
chr1_-_27682160_27682236_27681677_27681960_27682517_27682590	ENSG00000142733	MAP3K6	0.98	0.82	0.16
chr16_-_837556_837744_837397_837477_838256_838340	ENSG00000007376	RPUSD1	0.97	0.8	0.16
chrX_+_153698031_153698127_153697722_153697825_153698320_153698510	ENSG00000130827	PLXNA3	0.98	0.81	0.16
chr12_-_112374964_112375047_112374496_112374634_112375965_112376014	ENSG00000198270	TMEM116	0.96	0.8	0.16
chr2_-_39535084_39535146_39526884_39526942_39536602_39536660	ENSG00000011566	MAP4K3	0.58	0.41	0.17
chr22_+_24480959_24481104_24480532_24480738_24483405_24483666	ENSG00000099991	CABIN1	0.98	0.82	0.17
chr2_+_148680542_148680680_148677799_148677913_148683600_148683730	ENSG00000121989	ACVR2A	0.99	0.82	0.17
chr4_-_16204085_16204203_16192984_16193146_16227882_16228094	ENSG00000169762	TAPT1	1	0.83	0.17
chr2_+_3607038_3607319_3606082_3606588_3608907_3609324	ENSG00000234171	AC108488.3	0.58	0.41	0.17
chr2_+_102476198_102476326_102472439_102472600_102480283_102480513	ENSG00000071054	MAP4K4	1	0.83	0.17
chr17_+_40720488_40720577_40719637_40719673_40720855_40720961	ENSG00000108788	MLX	0.82	0.65	0.17
chr12_+_104473223_104473431_104461725_104461885_104476278_104476384	ENSG00000111727	HCFC2	1	0.83	0.17
chr12_+_56554410_56554454_56554027_56554104_56555171_56555359	ENSG00000092841	MYL6	0.72	0.55	0.17
chr2_+_60998654_60998765_60997593_60997646_61002169_61002258	ENSG00000115421	PAPOLG	0.98	0.81	0.17
chr13_+_42860122_42860171_42846289_42846364_42860436_42860535	ENSG00000023516	AKAP11	1	0.83	0.17
chr2_-_202265741_202265817_202264100_202264216_202272126_202272320	ENSG00000115993	TRAK2	0.95	0.78	0.18
chr7_+_100454490_100454798_100453328_100453459_100456457_100456564	ENSG00000146828	SLC12A9	0.92	0.74	0.18
chr11_-_129764254_129764333_129763188_129763280_129765391_129765479	ENSG00000170322	NFRKB	0.98	0.8	0.18
chr6_+_142762045_142762090_142759349_142759501_142764474_142767385	ENSG00000112414	GPR126	0.97	0.79	0.18
chr6_-_109768276_109768432_109767899_109767975_109773449_109773604	ENSG00000135596	MICAL1	1	0.82	0.18
chr18_+_9124872_9124994_9119471_9119588_9126829_9126905	ENSG00000178127	NDUFV2	0.96	0.77	0.18
chr4_+_41640949_41640984_41621205_41621457_41646517_41646643	ENSG00000064042	LIMCH1	0.88	0.69	0.18
chrX_-_102939609_102939657_102931482_102931979_102940099_102940188	ENSG00000123562	MORF4L2	0.89	0.71	0.18
chr11_-_117079613_117079769_117078686_117078780_117089182_117089284	ENSG00000160613	PCSK7	0.94	0.75	0.18
chrX_+_15711086_15711181_15706784_15706981_15715363_15715874	ENSG00000186312	CA5BP1	0.97	0.79	0.18
chr2_+_132277387_132277515_132277108_132277239_132277670_132277994	ENSG00000152117	AC093838.4	0.23	0.04	0.19
chr4_-_40937094_40937156_40936631_40936716_40946882_40947087	ENSG00000163697	APBB2	0.93	0.75	0.19
chr2_+_228211942_228212100_228205008_228205096_228220393_228220477	ENSG00000168958	MFF	0.33	0.14	0.19
chr20_-_44581237_44581348_44580786_44581160_44582328_44582587	ENSG00000198026	ZNF335	1	0.81	0.19
chr10_+_71637795_71637821_71627554_71627561_71640259_71640309	ENSG00000197467	COL13A1	0.98	0.79	0.19
chr12_+_52082542_52082633_52080875_52081003_52093354_52093575	ENSG00000196876	SCN8A	0.95	0.77	0.19
chr1_-_6027359_6027423_6021854_6022009_6029147_6029319	ENSG00000131697	NPHP4	0.96	0.77	0.19
chrX_-_119572931_119573148_119565103_119565317_119575585_119575749	ENSG00000005893	LAMP2	0.45	0.26	0.19
chr7_+_106830618_106830762_106827014_106827126_106836279_106836596	ENSG00000105856	HBP1	0.96	0.77	0.19
chrX_+_129480518_129480665_129479156_129479249_129483225_129483319	ENSG00000102078	SLC25A14	0.96	0.76	0.19
chr8_-_27823931_27824059_27779088_27779762_27845021_27845147	ENSG00000168079	SCARA5	0.89	0.69	0.2
chr15_+_28887519_28887710_28886576_28886727_28894026_28894213	ENSG00000206149	HERC2P9	0.97	0.77	0.2
chr12_+_123334422_123334502_123333343_123333399_123335382_123335458	ENSG00000130787	HIP1R	1	0.8	0.2
chr11_-_47194261_47194302_47193832_47193884_47194977_47195033	ENSG00000149182	ARFGAP2	0.4	0.2	0.2
chr4_-_16215391_16215521_16192984_16193146_16227882_16228164	ENSG00000169762	TAPT1	1	0.8	0.2
chr5_+_149762625_149762735_149759095_149759295_149769450_149769586	ENSG00000070814	TCOF1	0.99	0.79	0.2
chr9_-_40503853_40504056_40503019_40503203_40518834_40518981	ENSG00000215142	RP11-292B8.1	0.96	0.76	0.2
chr12_-_90017960_90018174_90004970_90005149_90020231_90020392	ENSG00000070961	ATP2B1	1	0.8	0.2
chr15_+_59113916_59114018_59102429_59102587_59139496_59139669	ENSG00000128923	FAM63B	0.96	0.76	0.2
chr17_+_78403573_78403631_78399304_78399420_78409933_78411881	ENSG00000173818	ENDOV	0.95	0.75	0.21
chr1_+_12081702_12081897_12079590_12079609_12082152_12082499	ENSG00000116691	MIIP	0.92	0.71	0.21
chr6_-_129905133_129905257_129901215_129901276_129920361_129920501	ENSG00000146376	ARHGAP18	0.95	0.74	0.21
chr8_+_6478975_6479212_6357373_6357450_6500515_6501144	ENSG00000147316	MCPH1	0.96	0.75	0.21
chr17_-_4192525_4192703_4175592_4175811_4210316_4210418	ENSG00000132388	UBE2G1	0.96	0.75	0.21
chr5_-_141034929_141034967_141032975_141034002_141035188_141035325	ENSG00000120318	ARAP3	1	0.79	0.21
chr6_-_17790103_17790141_17788007_17788106_17794480_17794626	ENSG00000137177	KIF13A	0.92	0.71	0.21
chr16_-_837556_837645_837354_837477_838256_838381	ENSG00000007376	RPUSD1	0.95	0.73	0.22
chr14_-_75136650_75136845_75136390_75136477_75137465_75137574	ENSG00000119682	AREL1	1	0.78	0.22
chr8_+_67592628_67592693_67591774_67592259_67597616_67597795	ENSG00000213865	C8orf44	0.67	0.45	0.22
chr9_+_5753536_5753646_5753200_5753238_5754841_5754930	ENSG00000107036	KIAA1432	0.82	0.6	0.22
chr5_+_68667861_68668044_68666862_68666998_68669657_68669914	ENSG00000152942	RAD17	0.95	0.73	0.22
chr17_+_65925075_65925236_65924471_65924717_65925452_65925603	ENSG00000171634	BPTF	0.34	0.12	0.22
chr14_-_91932605_91932760_91928393_91928583_91937181_91937339	ENSG00000100796	SMEK1	1	0.78	0.22
chr1_-_85724618_85724744_85724207_85724405_85725041_85725355	ENSG00000162642	C1orf52	0.68	0.46	0.23
chr20_-_34166758_34166889_34164708_34164750_34166978_34167036	ENSG00000088340	FER1L4	0.92	0.69	0.23
chr15_-_56139167_56139232_56134132_56134361_56140570_56140628	ENSG00000069869	NEDD4	1	0.77	0.23
chr1_+_35577377_35577513_35575895_35576048_35577688_35577731	ENSG00000197056	ZMYM1	0.98	0.75	0.23
chr19_+_7970693_7970740_7968770_7968953_7974640_7974781	ENSG00000076984	MAP2K7	0.48	0.24	0.24
chr12_+_97318611_97318720_97313763_97313903_97330389_97330496	ENSG00000139350	NEDD1	0.9	0.67	0.24
chr19_-_3546072_3546166_3538273_3538754_3550982_3551192	ENSG00000161091	MFSD12	0.95	0.71	0.24
chr7_+_27138717_27138985_27135743_27136007_27139398_27139585	ENSG00000233429	HOTAIRM1	0.56	0.33	0.24
chr9_-_131035064_131035144_131030699_131030803_131036129_131036132	ENSG00000167110	GOLGA2	0.6	0.36	0.24
chr15_+_59123973_59124115_59102429_59102587_59139496_59139669	ENSG00000128923	FAM63B	0.97	0.73	0.24
chr22_-_18286577_18286627_18273968_18274067_18291610_18291703	ENSG00000243156	MICAL3	0.38	0.14	0.24
chr3_+_150155985_150156141_150140836_150140907_150174863_150174914	ENSG00000196428	TSC22D2	0.83	0.59	0.24
chr1_-_9797556_9797612_9795943_9796100_9801152_9801314	ENSG00000171603	CLSTN1	0.62	0.38	0.24
chr19_-_12760155_12760242_12758989_12759216_12760918_12761036	ENSG00000104774	MAN2B1	1	0.75	0.25
chr2_+_228211942_228212100_228205008_228205096_228217230_228217289	ENSG00000168958	MFF	0.83	0.59	0.25
chr6_-_159407312_159407453_159403517_159403720_159414871_159414958	ENSG00000130363	RSPH3	0.97	0.73	0.25
chr1_+_207520789_207520906_207520477_207520601_207532891_207533022	ENSG00000196352	CD55	0.86	0.62	0.25
chr18_+_117043_117304_116842_116920_118297_118504	ENSG00000263006	ROCK1P1	1	0.75	0.25
chr19_-_55880137_55880309_55879851_55879937_55881672_55881741	ENSG00000095752	IL11	1	0.75	0.25
chr3_-_52592265_52592429_52588740_52588895_52595783_52595984	ENSG00000163939	PBRM1	0.37	0.12	0.25
chr1_-_163278334_163278421_163276023_163276119_163288972_163289081	ENSG00000232995	RP11-267N12.3	0.95	0.7	0.25
chr6_-_26856789_26856976_26853138_26853222_26892899_26893054	ENSG00000241549	GUSBP2	0.78	0.53	0.25
chr11_+_61908972_61908983_61908385_61908516_61912454_61912563	ENSG00000149503	INCENP	0.77	0.52	0.25
chr6_-_17661884_17662010_17649394_17649531_17665470_17665616	ENSG00000124789	NUP153	0.99	0.74	0.25
chr3_+_157289744_157289832_157288966_157289095_157296068_157296674	ENSG00000174899	C3orf55	0.89	0.64	0.25
chr7_+_27138693_27138985_27135852_27136007_27139398_27139585	ENSG00000233429	HOTAIRM1	0.71	0.46	0.25
chr1_+_178802559_178802685_178780450_178780539_178846633_178846770	ENSG00000116191	RALGPS2	0.96	0.7	0.26
chr14_+_64445570_64445732_64444623_64444735_64447372_64447450	ENSG00000054654	SYNE2	1	0.74	0.26
chr16_+_3188746_3188819_3188355_3188542_3188976_3189099	ENSG00000085644	ZNF213	1	0.74	0.26
chr11_+_64879987_64880183_64879326_64879539_64880692_64880886	ENSG00000149809	TM7SF2	1	0.74	0.26
chr5_-_114566673_114566718_114552562_114552670_114572087_114572219	ENSG00000164219	PGGT1B	0.92	0.66	0.26
chr3_+_152052900_152053019_151986736_151986881_152132730_152132898	ENSG00000152601	MBNL1	0.29	0.03	0.26
chr15_+_89788987_89789070_89788426_89788542_89790860_89790962	ENSG00000140525	FANCI	0.39	0.13	0.26
chr5_-_114557521_114557705_114552562_114552670_114572087_114572219	ENSG00000164219	PGGT1B	0.94	0.68	0.26
chr17_-_44116393_44116581_44115904_44116052_44117068_44123487	ENSG00000120071	KANSL1	0.9	0.64	0.27
chr17_+_30693684_30693776_30692349_30692506_30694791_30695033	ENSG00000010244	ZNF207	0.48	0.22	0.27
chr7_-_20369313_20369405_20368990_20369136_20371273_20371370	ENSG00000271133	CTA-293F17.1	0.78	0.51	0.27
chr14_-_91932605_91932760_91929079_91929221_91937181_91937339	ENSG00000100796	SMEK1	0.93	0.67	0.27
chr4_-_170359234_170359410_170354696_170354816_170384394_170384546	ENSG00000137601	NEK1	0.91	0.64	0.27
chr1_+_178802559_178802685_178790747_178790839_178846633_178846770	ENSG00000116191	RALGPS2	0.92	0.65	0.27
chr11_-_117079613_117079762_117078686_117078780_117089182_117089284	ENSG00000160613	PCSK7	0.87	0.6	0.27
chr4_-_104082243_104082408_104081782_104081936_104082492_104082614	ENSG00000138778	CENPE	1	0.73	0.27
chr2_+_139308053_139308174_139307727_139307864_139316592_139316769	ENSG00000144228	SPOPL	1	0.73	0.27
chr4_+_15009962_15010051_15008929_15009210_15018812_15018902	ENSG00000137449	CPEB2	0.44	0.17	0.27
chr9_-_100444482_100444712_100437191_100437869_100447205_100447322	ENSG00000136936	XPA	0.39	0.12	0.28
chr20_+_30136480_30136596_30135185_30135409_30136832_30136917	ENSG00000101294	HM13	0.96	0.68	0.28
chr3_+_195423232_195423460_195416210_195416309_195425901_195426078	ENSG00000242086	AC069513.3	0.63	0.35	0.28
chr21_-_30444273_30444309_30442568_30442658_30445581_30445672	ENSG00000156261	CCT8	0.86	0.58	0.28
chr2_-_197729711_197729804_197711727_197712761_197735665_197735703	ENSG00000197121	PGAP1	0.96	0.68	0.28
chr12_+_21201646_21201841_21199987_21200151_21205030_21205195	ENSG00000257046	SLCO1B3	0.89	0.6	0.28
chr2_+_102477287_102477448_102472439_102472600_102480283_102480513	ENSG00000071054	MAP4K4	1	0.71	0.29
chr13_-_21999791_21999817_21987791_21987911_22033193_22033414	ENSG00000180776	ZDHHC20	1	0.71	0.29
chr17_-_67170748_67170918_67170422_67170535_67171547_67171654	ENSG00000154263	ABCA10	1	0.71	0.29
chr18_+_19085373_19085528_19080501_19080603_19085771_19085910	ENSG00000141449	GREB1L	1	0.71	0.29
chr11_-_65146847_65147032_65144289_65144547_65147338_65147409	ENSG00000162241	SLC25A45	0.97	0.68	0.29
chr12_+_97311399_97311515_97301382_97301634_97330389_97330590	ENSG00000139350	NEDD1	1	0.71	0.29
chr2_-_197757864_197757969_197755591_197755635_197761855_197761921	ENSG00000197121	PGAP1	1	0.71	0.29
chr2_-_239176697_239176839_239174153_239174231_239177564_239177615	ENSG00000132326	PER2	1	0.71	0.3
chr2_+_228211942_228212100_228207461_228207535_228220393_228220477	ENSG00000168958	MFF	0.7	0.41	0.3
chr5_+_131915009_131915194_131911469_131911620_131923254_131923382	ENSG00000113522	RAD50	1	0.7	0.3
chr19_+_680274_680489_676392_676526_681333_681560	ENSG00000070404	FSTL3	1	0.7	0.3
chr5_+_179251182_179251323_179238574_179238682_179260032_179260227	ENSG00000161011	SQSTM1	0.94	0.64	0.3
chr12_-_54582299_54582380_54581603_54581689_54582610_54582655	ENSG00000123415	SMUG1	0.76	0.45	0.31
chr6_+_130370901_130370975_130370427_130370538_130372394_130372553	ENSG00000198945	L3MBTL3	0.84	0.53	0.31
chr5_-_13716596_13716799_13714514_13714729_13717424_13717629	ENSG00000039139	DNAH5	0.93	0.62	0.31
chr12_-_90017960_90018174_90013776_90014017_90020231_90020392	ENSG00000070961	ATP2B1	1	0.69	0.31
chr6_+_137191028_137191141_137147457_137147607_137219280_137219379	ENSG00000112357	PEX7	0.49	0.18	0.31
chr2_+_71297871_71297969_71295718_71295842_71299771_71299881	ENSG00000124357	NAGK	0.81	0.5	0.31
chr19_-_58397251_58397337_58388284_58388410_58400135_58400326	ENSG00000204514	ZNF814	0.78	0.47	0.31
chr3_+_48982569_48982614_48956254_48956431_49002352_49002417	ENSG00000177479	ARIH2	0.9	0.58	0.31
chr2_+_139310124_139310251_139307727_139307864_139316592_139316769	ENSG00000144228	SPOPL	1	0.68	0.32
chr4_+_81112626_81112723_81105456_81105505_81117506_81117755	ENSG00000152784	PRDM8	0.92	0.6	0.32
chr18_-_21948331_21948336_21921511_21921622_21957377_21957499	ENSG00000141447	OSBPL1A	0.88	0.56	0.32
chr1_-_169833510_169833649_169831754_169831938_169836037_169836114	ENSG00000000457	SCYL3	1	0.68	0.32
chr2_-_70280863_70281126_70278335_70278437_70282788_70283042	ENSG00000179818	PCBP1-AS1	0.78	0.46	0.33
chr5_-_90672438_90672585_90671328_90671430_90674511_90674592	ENSG00000113369	ARRDC3	0.93	0.6	0.33
chr11_+_64082216_64082383_64081711_64081839_64083179_64084210	ENSG00000173153	ESRRA	0.93	0.6	0.33
chr6_-_75977357_75977464_75974947_75975054_75994118_75994684	ENSG00000112697	TMEM30A	0.99	0.65	0.34
chr17_+_76201684_76201819_76201521_76201599_76202027_76202131	ENSG00000183077	AFMID	0.71	0.36	0.35
chr5_+_147650327_147650475_147649603_147649705_147661667_147661794	ENSG00000214510	SPINK13	0.83	0.48	0.35
chr22_+_29704077_29704728_29703031_29703143_29706429_29706536	ENSG00000185340	GAS2L1	0.95	0.6	0.35
chr11_-_408695_408893_408073_408206_409868_409977	ENSG00000185187	SIGIRR	0.93	0.57	0.36
chr11_-_47194261_47194302_47193832_47193884_47196566_47196649	ENSG00000149182	ARFGAP2	0.78	0.42	0.36
chr1_-_67340464_67340620_67337053_67337192_67356837_67356949	ENSG00000152763	WDR78	0.47	0.11	0.36
chr7_-_44266115_44266243_44260425_44260500_44270605_44270653	ENSG00000058404	CAMK2B	0.66	0.3	0.36
chr4_-_87811201_87811311_87809274_87809428_87812609_87812746	ENSG00000163633	C4orf36	0.82	0.45	0.36
chr6_+_41095284_41095347_41092224_41092559_41100033_41100252	ENSG00000161912	ADCY10P1	0.67	0.3	0.36
chr11_+_12900436_12900447_12886385_12886447_12901255_12901389	ENSG00000187079	TEAD1	0.77	0.4	0.37
chr6_-_3285170_3285193_3284086_3284209_3285313_3285345	ENSG00000137266	SLC22A23	0.41	0.04	0.38
chr3_-_179689382_179689453_179605461_179605572_179754367_179754718	ENSG00000114757	PEX5L	0.78	0.4	0.38
chr9_-_161567_161654_160001_160140_162432_162469	ENSG00000172785	CBWD1	0.78	0.4	0.38
chr9_+_116770624_116770659_116769630_116769719_116770757_116770834	ENSG00000157657	ZNF618	1	0.62	0.38
chr1_-_155936611_155936678_155936207_155936270_155938947_155939091	ENSG00000116584	ARHGEF2	0.93	0.55	0.38
chr9_+_22063943_22064017_22056251_22056386_22097257_22097363	ENSG00000240498	CDKN2B-AS1	1	0.61	0.39
chrX_-_148583605_148583707_148582480_148582568_148585687_148585749	ENSG00000010404	IDS	0.97	0.57	0.4
chr3_+_128624964_128625092_128623201_128623348_128627028_128627107	ENSG00000177646	ACAD9	1	0.6	0.4
chr3_-_65433697_65433732_65428467_65428524_65438933_65439015	ENSG00000151276	MAGI1	0.79	0.39	0.4
chr10_-_69792535_69792626_69773783_69773943_69797850_69797926	ENSG00000148634	HERC4	1	0.6	0.4
chr2_-_204341799_204341879_204334962_204335036_204354307_204354812	ENSG00000173166	RAPH1	0.94	0.53	0.41
chr5_+_83681706_83681873_83680665_83680696_83683640_83683875	ENSG00000250320	CTD-2269F5.1	0.78	0.37	0.41
chr6_+_2272050_2273651_2269932_2270033_2283733_2284008	ENSG00000250903	RP1-80B9.2	1	0.59	0.41
chr1_-_207992307_207992491_207990582_207990759_208041271_208041368	ENSG00000203709	C1orf132	0.87	0.46	0.41
chr19_-_49316690_49316809_49316275_49316605_49316920_49316987	ENSG00000087076	HSD17B14	0.86	0.45	0.41
chr10_+_71634884_71634919_71627554_71627561_71640259_71640309	ENSG00000197467	COL13A1	0.91	0.5	0.41
chr18_-_66368982_66369027_66365169_66365268_66378601_66378640	ENSG00000166479	TMX3	1	0.59	0.41
chr4_-_103949904_103950040_103946647_103947748_103952857_103952965	ENSG00000164038	SLC9B2	0.8	0.39	0.41
chr7_+_64852815_64852941_64838712_64838913_64863254_64865997	ENSG00000146757	ZNF92	0.9	0.49	0.41
chr4_+_76467619_76467696_76446946_76447071_76469538_76469872	ENSG00000174796	THAP6	0.78	0.37	0.41
chr3_-_100532505_100532579_100531311_100531367_100534756_100534815	ENSG00000154175	ABI3BP	0.93	0.51	0.42
chr4_-_87811201_87811291_87809274_87809428_87812609_87812746	ENSG00000163633	C4orf36	0.78	0.37	0.42
chr7_+_64853719_64853814_64838794_64838913_64863254_64866038	ENSG00000146757	ZNF92	0.93	0.52	0.42
chr16_+_67038696_67038776_67037987_67038127_67039143_67039296	ENSG00000172824	CES4A	1	0.58	0.42
chr5_+_149210330_149210446_149206236_149206448_149212219_149213341	ENSG00000155846	PPARGC1B	0.89	0.47	0.42
chr4_-_89912124_89912301_89859239_89859392_89941611_89941820	ENSG00000138640	FAM13A	0.76	0.34	0.42
chr21_-_47738699_47738875_47737926_47738134_47742553_47743783	ENSG00000160298	C21orf58	0.69	0.26	0.43
chr22_+_29704049_29704728_29703042_29703143_29706429_29706536	ENSG00000185340	GAS2L1	0.93	0.49	0.43
chr3_+_160130114_160130637_160122116_160122292_160131261_160131401	ENSG00000113810	SMC4	0.87	0.43	0.44
chr1_+_227152701_227153111_227127987_227128100_227165150_227165224	ENSG00000163050	ADCK3	0.87	0.43	0.44
chr9_+_43875989_43876145_43828078_43828221_43884945_43885072	ENSG00000154529	CNTNAP3B	0.78	0.34	0.44
chr4_-_104074204_104074407_104072376_104072534_104079457_104079615	ENSG00000138778	CENPE	1	0.56	0.44
chr22_-_38523414_38523465_38522378_38522456_38524276_38524437	ENSG00000184381	PLA2G6	0.79	0.35	0.44
chr12_+_48529074_48529166_48528726_48528821_48531504_48531629	ENSG00000152556	PFKM	0.84	0.4	0.44
chr17_+_78222374_78222473_78220308_78220448_78225128_78225200	ENSG00000181045	SLC26A11	0.79	0.35	0.45
chr2_+_190603291_190603408_190593386_190593547_190606068_190606177	ENSG00000151687	ANKAR	0.83	0.38	0.45
chr17_-_49286675_49286791_49281152_49281286_49294695_49294777	ENSG00000011258	MBTD1	0.93	0.48	0.46
chr4_-_100815112_100815157_100813157_100813191_100815492_100815533	ENSG00000109270	LAMTOR3	0.83	0.38	0.46
chr11_-_74570203_74570328_74563034_74563127_74574026_74574066	ENSG00000166435	XRRA1	0.87	0.4	0.47
chr13_+_42871184_42871318_42869831_42869878_42872669_42872933	ENSG00000023516	AKAP11	1	0.53	0.47
chr4_-_85648014_85648064_85645579_85645747_85654535_85654762	ENSG00000163625	WDFY3	0.64	0.17	0.47
chr12_+_52082789_52082880_52080875_52081003_52093354_52093575	ENSG00000196876	SCN8A	0.85	0.38	0.47
chr17_+_34951401_34951610_34948228_34948586_34954592_34954686	ENSG00000108272	DHRS11	0.97	0.49	0.48
chr2_-_3278110_3278190_3261070_3261226_3358321_3358404	ENSG00000032389	TSSC1	1	0.52	0.48
chr13_-_20411796_20411961_20409617_20409829_20425495_20426330	ENSG00000132950	ZMYM5	0.87	0.39	0.48
chr14_-_103452824_103452917_103447110_103447358_103470265_103470360	ENSG00000198752	CDC42BPB	0.62	0.13	0.49
chr3_-_15457005_15457090_15452837_15452944_15466462_15466572	ENSG00000206562	METTL6	1	0.51	0.49
chr5_+_81591312_81591363_81576779_81576830_81599306_81599346	ENSG00000205464	ATP6AP1L	0.85	0.36	0.49
chr19_-_52899863_52900005_52899618_52899752_52900715_52901010	ENSG00000269834	CTD-3018O17.3	0.83	0.34	0.49
chr12_+_50028882_50029046_50028321_50028385_50029148_50029256	ENSG00000110844	PRPF40B	0.97	0.48	0.5
chr19_+_50017468_50017743_50016644_50016730_50029267_50029590	ENSG00000104870	FCGRT	0.67	0.17	0.5
chr10_+_120864823_120865007_120864276_120864534_120867480_120867676	ENSG00000119979	FAM45A	0.83	0.31	0.52
chr3_-_195687171_195687294_195686619_195686957_195690171_195690292	ENSG00000185485	SDHAP1	0.87	0.35	0.52
chr11_+_61205476_61205585_61197598_61197654_61252160_61252288	ENSG00000256591	RP11-286N22.8	0.83	0.31	0.52
chr2_-_197757070_197757125_197755552_197755635_197761855_197761921	ENSG00000197121	PGAP1	1	0.48	0.53
chr14_-_35403223_35403337_35390816_35390919_35438376_35438513	ENSG00000258704	RP11-85K15.2	0.81	0.28	0.53
chr11_+_35229652_35229753_35226059_35226187_35236399_35236461	ENSG00000026508	CD44	1	0.47	0.53
chr5_-_54786788_54786942_54763697_54763977_54830400_54830797	ENSG00000067113	PPAP2A	1	0.46	0.54
chr19_-_12402035_12402065_12386771_12386897_12404047_12404190	ENSG00000197857	ZNF44	1	0.45	0.55
chr17_+_29114457_29114679_29111664_29111910_29117656_29117926	ENSG00000264538	SUZ12P	0.83	0.29	0.55
chr1_-_159810501_159810656_159807707_159807817_159810916_159811025	ENSG00000188004	C1orf204	0.87	0.31	0.55
chr2_-_9554307_9554385_9548242_9548334_9562608_9563379	ENSG00000119185	ITGB1BP1	1	0.44	0.56
chr10_+_120864823_120865007_120864276_120864534_120867460_120867608	ENSG00000119979	FAM45A	0.83	0.26	0.57
chr1_+_33549555_33549728_33546749_33547109_33562308_33562470	ENSG00000142920	ADC	1	0.42	0.58
chr3_+_98506880_98507066_98492764_98492827_98510685_98510837	ENSG00000064225	ST3GAL6	0.89	0.3	0.59
chr14_-_35403223_35403337_35390816_35390919_35433135_35433246	ENSG00000258704	RP11-85K15.2	1	0.4	0.6
chr17_+_34951457_34951610_34948317_34948586_34954592_34954686	ENSG00000108272	DHRS11	0.95	0.32	0.62
chr10_-_27044584_27044670_27040527_27040712_27054147_27054247	ENSG00000136754	ABI1	1	0.36	0.64
chr13_-_39586828_39588613_39586220_39586370_39591637_39591681	ENSG00000120685	PROSER1	1	0.34	0.66
chr4_+_71660512_71660611_71655212_71655309_71668673_71668700	ENSG00000018189	RUFY3	1	0.33	0.67
chr1_+_41201273_41201422_41188880_41188946_41204508_41204620	ENSG00000066136	NFYC	1	0.33	0.67
chr14_-_99988470_99988577_99978369_99981672_100069504_100070363	ENSG00000205476	CCDC85C	1	0.33	0.67
chr7_-_73130911_73131064_73122919_73123018_73133932_73133956	ENSG00000106089	STX1A	0.83	0.16	0.67
chr11_-_62438712_62438860_62437354_62437487_62439036_62439105	ENSG00000162194	C11orf48	1	0.31	0.69
chr13_+_49742749_49742887_49719914_49720071_49752704_49752790	ENSG00000102531	FNDC3A	1	0.24	0.76
chr11_+_61719243_61719430_61717356_61717899_61722579_61722673	ENSG00000167995	BEST1	1	0.23	0.77
chr5_+_118440875_118440953_118433674_118433799_118450170_118450236	ENSG00000172869	DMXL1	1	0.21	0.79
chr16_-_3440423_3440517_3434459_3434941_3450945_3451065	ENSG00000140987	ZSCAN32	0.87	0.07	0.8
chrX_-_131518691_131518726_131516206_131516300_131520689_131520839	ENSG00000076770	MBNL3	1	0.17	0.83
chr9_-_139935123_139935189_139934809_139934888_139935514_139935639	ENSG00000107281	NPDC1	1	0.15	0.85
chr3_+_152173331_152173366_152165409_152165562_152174056_152174150	ENSG00000152601	MBNL1	0.9	0.02	0.88
chr3_+_152173331_152173366_152165409_152165562_152177060_152177134	ENSG00000152601	MBNL1	0.96	0.07	0.89
