# Supplementary material for: MBNL1 alternative splicing isoforms play opposing roles in cancer
Source: Life Sci Alliance. 2018 Sep 7;1(5):e201800157. doi: 10.26508/lsa.201800157 (PMC6238595; doi:10.26508/lsa.201800157)
Supplement: Supplementary file 10 [file LSA-2018-00157_TableS9.xlsx]

## Sheet: Table S9 Primers, AON, siRNA
Primer List
Gene	Application	Forward (5’-3’)	Reverse (5’-3’)
GAPDH	qPCR	GAAGGTGAAGGTCGGAGTC	GAAGATGGTGATGGGATTTC
GAPDH	TaqMan	ACATCGCTCAGACACCATG	TGTAGTTGAGGTCAATGAAGGG
MBNL1	qPCR total quantification	CTGCCGAACATCTGACTAGC	GCAACAGTGTGCAGTGGATT
MBNL2		AGTGTGGTGTTTGGTTTG	TGTTTGGTGGGGTATGAAG
MBNL3		TGGCTTGAGAATCCCATCTC	AGGTGACATTGCCATGGTTT
MBNL1	TaqMan exon 7 isoform quantification	CAACAGGCTCTAGCCAACAT	CACAGTGGCTGGCGTAG
MBNL1	FLAPCR	[FAM]TCGCCTGCTTTGATTCATT	GTTCGGCAGATATTATGGGT
MBNL2		[FAM]CAGCACCAAGCCAACCAA	TGAGGAGGAAACAGGATAGTA
MBNL3		[FAM]CCGTGGGGAGAATGATTG	TGGTGGCAGGTGTTGTTG
P21	qPCR	GGCCTGGACTGTTTTCTCTCG	GAGAAACGGGAACCAGGACAC
MDM2	qPCR	AGGAGATTTGTTTGGCGTGC	TGAGTCCGATGATTCCTGCTG
BBC3	qPCR	GACCTCAAC GCACAGTA	CTAATTGGGCTCCATCT
SF3B1	qPCR	CCCCTGTGGCATTGCTTA	TCCCGGTCTGCAATCTTT
SF3A1	qPCR	GCCCACCTCCAAAAAACT	GTTTCCATTCCGTCTTATCCT
PHF5A	qPCR	TGGTGTTGCCATCGGAAGAC	CAGGGACGCACATAGGAGTC
hnRNPR	qPCR	GGCAAAGAAATAGAAGGGGA	GGAGGAGGGTGGTAGTAA
PTBP1	qPCR	AACATATTCCCGCCCTCG	CCATCTTGCGGTCCTTCT
TOP2A	qPCR	ACCATTGCAGCCTGTAAATGA	GGGCGGAGCAAAATATGTTCC
YTHDC2	qPCR	GCCCCTTTTAACCTGATG	AGGAAGGGAGGAAGAGAG
BLM	qPCR	TGTTACACCACCCCAAAGTCA	GGAGGCAAATCAGTCTTTACTGT
BUB1B	qPCR	CCAGCACCGACAATTCCA	ACTTCCTCCTCTTCTTCTTTCT
BCL3	qPCR	CCGGAGGCGCTTTACTACC	TAGGGGTGTAGGCAGGTTCAC
DDIT4	qPCR	TGAGGATGAACACTTGTGTGC	CCAACTGGCTAGGCATCAGC
SEMA4D	qPCR	TGAGCCAGACATCTACAACTACT	GAGTGCGTTCACAGCGAAGA
FBLN2	qPCR	TGGGTGAGGCTGGGTGATGA	AACTTTGGGGACGGGTCA
REC8	qPCR	TTGGTGAAGCGCGAATACCTG	CTCGTACCAGCACGTAATTGAG
PTK2B	qPCR	CCCCTGAGTCGAGTAAAGTTGG	GATACGCACGTCCTCCTTTTC
ATF6B	qPCR	CAGCACCTTGTATTCTGGCCT	CCGTCAAACGGGACATCCT
GATA3	qPCR	GCCCCTCATTAAGCCCAAG	TTGTGGTGGTCTGACAGTTCG
ITGA5	qPCR	GGCTTCAACTTAGACGCGGAG	TGGCTGGTATTAGCCTTGGGT
ZC3H12A	qPCR	GGCAGTGAACTGGTTTCTGGA	GATCCCGTCAGACTCGTAGG
TNFAIP3	qPCR	TCCTCAGGCTTTGTATTTGAGC	TGTGTATCGGTGCATGGTTTTA
RAD50	FLAPCR	[FAM]ATCACTTTCTTCAGCCCC	CCAATTTCCTTTCTTTCTCCC
RAD17	FLAPCR	[FAM]ACTGGAAATGAAGACCTGCA	GAGACGCCACTACACTCTAGA
MLH3	FLAPCR	[FAM]TCCTTTCCTTCCGAGAGCTC	CCTCGCCATTCTCTTCAGTC
RAD18	FLAPCR	[FAM]GTTCACAAAAGGAAGCCGCT	CCTCTTCTCTGTCAGGTTCCA
PLA2G6	FLAPCR	[FAM]ATACTGCTTCCCACCCATCC	CCCGTGAGATGTGCATGAGA
ARHGEF2	FLAPCR	[FAM]TGACCATGTGCTATGCCTGT	CAAGGCGGTGTTGTTCTTCA
PER2	FLAPCR	[FAM]ACTCAAGAATGCATGGAGGAGA	ACAATTTGGTGTATGGGTGGT
SNF8	FLAPCR	[FAM]ATTATCGAAGTGTGCCTGGC	CTGAATGAGGTAAGTGCCGC
SIRT2	FLAPCR	[FAM]CCAGGAATTTGAGGCTGCAG	CTTCTCCACCAGCGGCTC
Taqman Probe list
Name	Target gene	Fluorophore/	Sequence (5’-3’)
		Quenchers
Ex7	MBNL1	Fam/Zen/Iowa black	/FAM/ACCCGCTAC/ZEN/AAGTGTTGTTCCCAT/IOWABK/
Dex7		Hex/Zen/Iowa black	/HEX/AGCATTTCT/ZEN/CCCACCAGTTCCCAT/IOWABK/
GAPDH	GAPDH	Cy5/Tao/IBRQ	/Cy5/AAGGTCGGA/TAO/GTCAACGGATTTGGTC/IAbRQSp/
AON list
Name	Target gene	Target exon	Chemistry	Sequence (5’-3’)
AON Scramble	None	None	PS, 2’-O-Methyl	CCTTCCCTGAAGGTTCCTCC
#465	MBNL1	7		CTTGTAGCGGGTGTCATGCACAATAT
#592				ATGCACAATATTGAGCCTGCCCATCATG
(AON MBNL1)
#466				CTGGCACCTACCAACACTTGTA
#720		5		AGGTCAAAGGTTGCCTCGAGGG
Antibody list
Protein	Company	Clone	Dilution	Application
MBNL1	Genetex	GTX33335	1:1,000	WB
	CIND (Wolfson Centre)	MB1a (4A8)	1:300/100	WB/IF
		MB1b (5F9)	1:300	WB
FLAG	Sigma	M2 / F1804	1:1000	WB
			1:250	IF
gH2AX	Millipore	JBW301	1:300	IF
53BP1	Abcam	ab36823	1:1,000	IF
RAD51	Abnova	B01P	1:500	IF
Tubulin	Sigma	T5168	1:10,000	WB
Secondary antibodies
a-mouseHRP	Santa Cruz	SC2005	1:8,000	WB
a-rabbitHRP	Santa Cruz	SC2004	1:8,000	WB
a-mouse	AbCam	Ab150114	1:300	IF
AlexaFluor555
